# Supplementary material for: Detecting Cancer Gene Networks Characterized by Recurrent Genomic Alterations in a Population
Source: PLoS One. 2011 Jan 4;6(1):e14437. doi: 10.1371/journal.pone.0014437 (PMC3014942; doi:10.1371/journal.pone.0014437)
Supplement: Table S4 — The table details the Fisher's Omnibus value for each pathway. Columns 3 and onward give the detailed p-value obtained through the Hypergeometric function, as it has been calculated per patient, per pathway. (1.56 MB XLS) [file pone.0014437.s004.xls]

## Sheet: Sheet2
fisher omnibus Pval	PwName	b0499	b0551	s0104	s0106	s0109	s0119	s0181	s0229	b0241	b0246	b0338	b0348	b0371	b0434	b0447	b0521	s0018	s0059	s0067	b0502	b0515	s0029	s0090	s0107	s0110	s0205	b0165	b0239	b0318	b0374	b0382	b0394	b0421	b0468	s0040	s0019	s0021	s0025	s0049	s0063	s0116	s0151	s0158	s0190	s0204	b0326	b0327	b0336
0	1- and 2-Methylnaphthalene degradation(Kegg)	0.714076	0.33823	0.233949	0.263675	0.570298	0.137694	0.384316	0.08376	0.143628	0.393843	0.578163	0.0690937	0.258407	0.332345	0.645956	0.0296966	0.134768	0.177873	0.0691653	0.0440069	0.0506169	0.0292873	0.0559667	0	0	0.342985	0.224846	0.257996	0	0.329895	0.142997	0	0.128274	0.258876	0.353977	0.585604	0	0.398605	0.610042	0.0242357	0.222926	0.0608198	0	0.0557414	0.101869	0	0.0852247	0.0921381
0	1,4-Dichlorobenzene degradation(Kegg)	0.465273	0.186504	0.483692	0.141904	0.344478	0.0713945	0.215341	0	0.0745949	0.221435	0.350504	0.262869	0.13884	0.182895	0	0.172341	0.367118	0.0932861	0.263006	0.209792	0.0256367	0.171149	0.236586	0.324969	0	0.189432	0.11957	0	0	0.181397	0	0.435449	0	0.139112	0	0.356258	0.287314	0.2245	0.375528	0.155692	0.11848	0.246629	0	0.236109	0.319182	0.331915	0.291945	0.303554
0	a4b1 and a4b7 Integrin signaling(NCI/Nature)	0.714076	0.33823	0.733435	0.263675	0.570298	0.137694	0.384316	0.495091	0.143628	0.0490278	0.578163	0.456645	0.258407	0.332345	0	0.314985	0.134768	0.00869942	0.456846	0.375576	0.000656388	0.0292873	0.417205	0.544341	0.122869	0.342985	0.224846	0.257996	0.603852	0.329895	0.00551137	0.189607	0.588055	0.258876	0.353977	0.585604	0.492086	0.398605	0.141013	0.287149	0.222926	0.0608198	0.506732	0.0557414	0.101869	0.55367	0.498665	0.514971
0	actions of nitric oxide in the heart(BioCarta)	0.500388	0.766065	0.177824	0.00157826	0.0690499	0.263884	0.0173959	0.0787809	0.281008	0.628905	0.184631	0.297123	0.0347596	0.0293225	0.321335	0.0777397	0.0334759	0.135936	0.0494126	0.335838	0.304883	0.021578	0.431076	0.716817	0.0245699	0.0343891	0.229834	0.305421	0.000263916	0.0282398	0.66055	0.0333989	0.602448	0.5994	0.0402821	0.197355	0.188515	0.187862	0.243128	0.66503	0.0185514	0.894131	0.0078216	0.429376	0.0450564	0.306064	0.3895	0.427434
0	activation of pkc through g-protein coupled receptors(BioCarta)	0.714076	0.33823	0.233949	0.263675	0.118657	0.137694	0.384316	0.495091	0.143628	0.0490278	0	0.456645	0.258407	0.0334456	0.645956	0.314985	0.134768	0.177873	0.0691653	0.0440069	0.0506169	0.313012	0.417205	0	0.122869	0.342985	0.224846	0.257996	0.603852	0.329895	0.00551137	0.189607	0.588055	0.258876	0.353977	0.585604	0.492086	0.0503941	0.141013	0.0242357	0.222926	0.0608198	0.088597	0.416477	0.536494	0.11016	0.498665	0.0921381
0	adp-ribosylation factor(BioCarta)	0.10071	0.461661	0.475546	0.36817	0.718331	0.199262	0.119134	0.202804	0.207513	0.125376	0.0430523	0.0181592	0.361377	0.454464	0.359178	0.00511626	0.305364	0.254571	0.171121	0.506584	0.0749576	0.430597	0.555095	0.692426	0.282478	0.0940485	0.0394636	0.0522971	0.0508873	0.0867675	0.206638	0.403708	0.292946	0.0526634	0.100407	0.29032	0.638027	0.128561	0.756492	0.398142	0.315	0.152466	0.65357	0.140908	0.240588	0.257362	0.0248768	0.220485
0	ahr signal transduction pathway(BioCarta)	0.216471	0.33823	0.733435	0.0201326	0.118657	0.137694	0.0463661	0.08376	0.143628	0.393843	0.122845	0.456645	0.258407	0.332345	0.163999	0.0296966	0.134768	0.00869942	0.456846	0.375576	0.0506169	0.313012	0.0559667	0.105598	0	0.0358793	0.224846	0.257996	0	0.0328999	0.142997	0.189607	0.128274	0.0193481	0	0.126912	0.0825426	0.0503941	0.141013	0.287149	0.014034	0.0608198	0	0.416477	0.101869	0.55367	0.0852247	0.0921381
0	Alkaloid biosynthesis I(Kegg)	0.447992	0.461661	0.862379	0.36817	0.718331	0.0145579	0.119134	0.202804	0.015857	0.125376	0.282431	0.170963	0.361377	0.454464	0.789346	0.0788572	0.04947	0.254571	0.171121	0.506584	0.0749576	0.430597	0	0.248171	0.726071	0.467453	0.317537	0.0522971	0.310215	0.0867675	0.206638	0.403708	0.292946	0.361982	0.100407	0.29032	0.200204	0.533627	0.317143	0.0651632	0.315	0.572426	0.213055	0.554262	0.240588	0.257362	0.645037	0.662214
0	alpha-Linolenic acid metabolism(Kegg)	0.465273	0.186504	0	0.141904	0.344478	0.0713945	0.215341	0.289425	0.0745949	0.221435	0.350504	0.262869	0.13884	0	0.404978	0.172341	0.367118	0.0932861	0.263006	0.209792	0.0256367	0.171149	0.236586	0	0.350538	0.189432	0.11957	0	0.370591	0.181397	0.0742544	0	0.358164	0.139112	0.196241	0.356258	0.287314	0	0.375528	0.155692	0.11848	0.246629	0.297664	0.236109	0.319182	0	0.291945	0.303554
0	alpha-synuclein and parkin-mediated proteolysis in parkinson`s disease(BioCarta)	0.216471	0.33823	0	0.0201326	0.570298	0.137694	0.384316	0.495091	0.143628	0.393843	0	0.456645	0.258407	0.332345	0.163999	0.0296966	0.599469	0.177873	0.0691653	0.0440069	0.0506169	0.313012	0.417205	0.544341	0.122869	0.0358793	0.224846	0.0192063	0.13733	0.329895	0.142997	0.189607	0.588055	0.258876	0.353977	0.126912	0.492086	0.398605	0.610042	0.287149	0.222926	0.432439	0.088597	0.416477	0.101869	0.11016	0.0852247	0.0921381
0	Aminoacyl-tRNA biosynthesis(Kegg)	0	0.0223112	0.288432	0.457838	0.12125	0.256436	0.0334819	0.329695	0.0301485	0.214543	0.822066	0.0583203	0.450052	0.55425	0.184966	0.139893	0.467322	0.324116	0.704998	0.610109	0.098675	0.138208	0.239289	0.39254	0.437975	0.0233191	0.399147	0.449443	0.0188551	0.152916	0.265555	0.222394	0.0164502	0.0956873	0.175043	0.132523	0.742038	0.219493	0.152153	0.117	0.396168	0.677889	0.00784691	0.0433154	0.382259	0.404885	0.0777246	0.764761
0	Aminophosphonate metabolism(Kegg)	0	0.186504	0	0.141904	0.344478	0.0713945	0.215341	0.289425	0.0745949	0.221435	0	0.262869	0.13884	0.182895	0	0.172341	0.367118	0.0932861	0.263006	0.209792	0.0256367	0.171149	0.236586	0.324969	0.350538	0.189432	0.11957	0	0.370591	0.181397	0.0742544	0	0.358164	0.139112	0.196241	0	0.287314	0	0.375528	0	0.11848	0	0	0.236109	0.319182	0.331915	0.291945	0.303554
0	antisense pathway(BioCarta)	0.262284	0.562074	0.0547244	0.457838	0.12125	0.256436	0.620948	0.0759127	0.266634	0.0362078	0.437914	0.283605	0.450052	0.155106	0.184966	0.530768	0.467322	0.324116	0.283839	0.610109	0.00380534	0.138208	0.660364	0.0111477	0.015093	0.568345	0.00622048	0.0950563	0.473446	0.0206193	0.029888	0	0.0164502	0.450747	0.175043	0.828289	0.325995	0.638338	0.482132	0.117	0.396168	0.256036	0.344179	0.2385	0.382259	0.109839	0.334116	0.354572
0	Arf6 mediated densensitization of LHCGR(NCI/Nature)	0	0.186504	0	0.141904	0.344478	0.0713945	0.215341	0.289425	0.0745949	0	0.350504	0.262869	0.13884	0.182895	0.404978	0.172341	0.367118	0.0932861	0.263006	0.209792	0.0256367	0.171149	0.236586	0.324969	0.350538	0.189432	0.11957	0.138601	0.370591	0.181397	0.0742544	0.435449	0.358164	0	0.196241	0.356258	0.287314	0.2245	0.375528	0.155692	0.11848	0.246629	0.297664	0.236109	0.319182	0.331915	0.291945	0.303554
0	Ascorbate and aldarate metabolism(Kegg)	0.216471	0	0	0.263675	0.118657	0.137694	0.384316	0.08376	0.143628	0.393843	0	0.456645	0.0192724	0.332345	0	0.314985	0.599469	0.177873	0.456846	0.375576	0.0506169	0.313012	0.417205	0.105598	0.122869	0.342985	0.0142933	0.257996	0.603852	0.329895	0.00551137	0.68129	0	0.258876	0.353977	0.585604	0.0825426	0.398605	0.610042	0	0.222926	0.0608198	0.506732	0.0557414	0.101869	0.11016	0.0852247	0.0921381
0	Asthma(Kegg)	0.216471	0.0347786	0	0.263675	0.570298	0.137694	0.384316	0.495091	0.143628	0.0490278	0.122845	0.456645	0.258407	0	0.645956	0.314985	0.599469	0.00869942	0.0691653	0.375576	0.0506169	0.313012	0.417205	0	0.122869	0.342985	0.224846	0.257996	0.603852	0.329895	0.142997	0	0.128274	0.258876	0.0385053	0	0.492086	0.398605	0.610042	0.287149	0.014034	0.432439	0.506732	0.0557414	0.536494	0.11016	0.498665	0.514971
0	basic mechanism of action of ppara pparb(d) and pparg and effects on gene expression(BioCarta)	0.17359	0.125596	0.00618943	0.657469	0.455026	0.404619	0.816903	0.647769	0.09084	0.481376	0.200652	0.270733	0.252381	0.375779	0.101126	0.0198354	0.506833	0.133285	0.0831617	0.0392534	0.166245	0.731299	0.521069	0.720946	0.468956	0.130319	0.589963	0.251723	0.0123643	0.371585	0.417338	0.13467	0.213494	0.253134	0.141603	0.482068	0.324334	0.831351	0.807108	0.299356	0.0402539	0.00124057	0.0278187	0.0584227	0.0376043	0.171098	0.33472	0.361001
0	Benzoate degradation via CoA ligation(Kegg)	0	0.186504	0.483692	0.141904	0.344478	0.0713945	0.215341	0.289425	0.0745949	0.221435	0	0	0.13884	0.182895	0.404978	0.172341	0	0.0932861	0.263006	0.209792	0.0256367	0.171149	0.236586	0.324969	0.350538	0.189432	0.11957	0.138601	0.370591	0	0.0742544	0	0.358164	0.139112	0.196241	0	0.287314	0.2245	0	0.155692	0.11848	0.246629	0.297664	0.236109	0.319182	0	0.291945	0.303554
0	beta-Alanine metabolism(Kegg)	0.0744532	0.337846	0.23882	0.0583982	0.317318	0.00568797	0.000403076	0.0668134	0.0434697	0.737002	0.332984	0.0101364	0.0114686	0.891639	0.257565	0.0280318	0.179174	0.0757627	0.32305	0.415099	0.248535	0.287617	0.00544149	0.0336251	0.575965	0.040807	0.385513	0.463347	0.185757	0.034399	0.194418	0.149345	0.00245117	0.188875	0.0468209	0.159429	0.183208	0.0778371	0.64306	0.529357	0.0326815	0.534338	0.883911	0.501056	0.486586	0.119923	0.0694155	0.0822779
0	bioactive peptide induced signaling pathway(BioCarta)	0.531468	0.0501542	0.160795	0.219788	0.392042	0.223854	0.373809	0.195717	0.0877646	0.0182498	0.143581	0.124187	0.206634	0.0453043	0.63034	0.00294623	0.015864	0.894942	0.124507	0.0125361	0.116663	0.188434	0.15569	0.316914	0.260899	0.0195428	0.530204	0.205624	0.195398	0.0433905	0.517726	0.582071	0.162239	0.089518	0.148348	0.610905	0.189375	0.0536998	0.0500742	0.282302	0.523699	0.0896509	0.37235	0.66261	0.0346824	0.0465002	0.980986	0.127877
0	Biosynthesis of steroids(Kegg)	0.295373	0.0632287	0.834567	0.143375	0.221375	0.167802	0.248646	0.037924	0.00266156	0.852364	0.239057	0.0197317	0.0488762	0.736139	0.0619521	0.25359	0.290996	0.859033	0.129054	0.228908	0.0920489	0.0421784	0.329165	0.168901	0.0536762	0.023687	0.210744	0.0145233	0.0782935	0.139368	0.182148	0.0154351	0.613159	0.299871	0.00877075	0.256537	0.190538	0.021103	0.0346397	0.0780681	0.428357	0.571477	0.220586	0.527565	0.0707126	0.981882	0.0040029	0.597219
0	Biotin metabolism(Kegg)	0.216471	0.33823	0.233949	0.263675	0.570298	0.137694	0.384316	0.08376	0.143628	0.393843	0	0.0690937	0.258407	0.0334456	0.645956	0.314985	0.599469	0.177873	0.456846	0.0440069	0.0506169	0.313012	0.417205	0.544341	0.122869	0.342985	0.224846	0.257996	0.13733	0.329895	0.142997	0.189607	0.588055	0.0193481	0.353977	0.585604	0.0825426	0.398605	0.610042	0.0242357	0.222926	0.432439	0.088597	0.416477	0.536494	0.11016	0.0852247	0.514971
0	btg family proteins and cell cycle regulation(BioCarta)	0.281077	0.311502	0.313674	0.204647	0.00166934	0.358834	0.0221269	0.0623712	0.37198	0.397203	0.681888	0.00587643	0.00440252	0.0789796	0	0.276945	0.136881	3.89685e-05	0.044862	8.50929e-05	0.144303	0.274055	0.000175072	0.0920613	0.00185353	0.318682	0.154686	0.197055	0.718213	0.0773484	0.370592	0.528877	0.369457	0.0387762	0.0158222	0.36558	0.00892831	0.0256833	0.147091	0.000476864	0.0251951	0.0358327	0.0686114	0.148062	0.014581	0.0174753	0.000618394	0.0733068
0	C5-Branched dibasic acid metabolism(Kegg)	0	0.33823	0	0.263675	0.118657	0.137694	0.384316	0.495091	0.143628	0.0490278	0.122845	0.0690937	0.258407	0.332345	0.163999	0.0296966	0.134768	0.177873	0.456846	0.0440069	0.0506169	0.0292873	0.417205	0.105598	0.578207	0.342985	0.224846	0.257996	0.603852	0.0328999	0.142997	0.68129	0.588055	0.0193481	0.0385053	0.126912	0.0825426	0.0503941	0.141013	0.287149	0.222926	0.432439	0.088597	0.0557414	0.101869	0.55367	0.0852247	0.514971
0	ca-calmodulin-dependent protein kinase activation(BioCarta)	0.216471	0.0347786	0.733435	0.263675	0.570298	0.137694	0.384316	0.495091	0.143628	0.393843	0.578163	0.456645	0.258407	0.332345	0.163999	0.314985	0.134768	0.177873	0.456846	0.375576	0.0506169	0.313012	0.417205	0.105598	0.578207	0.342985	0.224846	0.257996	0.603852	0.329895	0.142997	0.68129	0.128274	0.258876	0.353977	0.126912	0.492086	0.398605	0.610042	0.287149	0.222926	0.432439	0.506732	0.0557414	0.536494	0.11016	0.498665	0.0921381
0	Caffeine metabolism(Kegg)	0.216471	0.33823	0.733435	0.263675	0.570298	0	0.384316	0.08376	0.143628	0.0490278	0.122845	0.456645	0.258407	0.0334456	0.163999	0.314985	0.599469	0.177873	0.456846	0.375576	0.0506169	0.0292873	0.417205	0.105598	0.578207	0	0.224846	0.257996	0.13733	0.329895	0.142997	0.189607	0.128274	0.258876	0.353977	0.126912	0.492086	0.398605	0.141013	0.287149	0.222926	0.0608198	0.506732	0.416477	0.101869	0	0.498665	0.514971
0	Calcium signaling in the CD4+ TCR pathway(NCI/Nature)	0.733706	0.887845	0.225072	0.0652542	0.403495	0.110583	0.087701	0.194129	0.0405473	0.0444125	0.0151402	0.0228646	0.289203	0.529689	0.0244998	0.147116	0.0236632	0.220282	0.11971	0.662764	0.142691	0.143192	0.258846	0.790222	0.0840031	0.102772	0.616125	0.020773	0.805722	0.0340335	0.303656	0.00221654	0.184345	0.721546	0.236786	0.0436666	0.905828	0.108368	0.377172	0.380898	0.028002	0.648364	0.36256	0.41824	0.0913829	0.35121	0.338347	0.0105176
0	Calcium signaling pathway(Kegg)	0.465273	0.186504	0.483692	0.141904	0	0.0713945	0.215341	0.289425	0.0745949	0.221435	0	0.262869	0.13884	0.182895	0.404978	0	0	0.0932861	0	0	0.0256367	0.171149	0.236586	0.324969	0.350538	0.189432	0.11957	0.138601	0	0.181397	0.0742544	0	0.358164	0	0.196241	0.356258	0.287314	0.2245	0	0.155692	0.11848	0.246629	0.297664	0	0	0	0.291945	0.303554
0	Caprolactam degradation(Kegg)	0	0.186504	0.483692	0.141904	0.344478	0.0713945	0	0.289425	0.0745949	0	0	0	0.13884	0.182895	0	0.172341	0	0.0932861	0	0	0.0256367	0.171149	0.236586	0.324969	0	0.189432	0	0.138601	0.370591	0	0.0742544	0.435449	0	0.139112	0.196241	0.356258	0	0.2245	0	0	0	0.246629	0.297664	0	0.319182	0.331915	0	0
0	Carbon fixation(Kegg)	0	0.091367	0.113151	0.36817	0.274233	0.199262	0.516907	0.202804	0.207513	0.528077	0.726028	0.170963	0.361377	0.454464	0.789346	0.43305	0.746521	0.254571	0.171121	0.506584	0.0749576	0.430597	0.555095	0.248171	0.726071	0.467453	0.317537	0.360846	0.750671	0.0867675	0.206638	0.403708	0.292946	0.361982	0.00755422	0.29032	0.200204	0.533627	0.317143	0.0651632	0.315	0.572426	0.213055	0.554262	0.240588	0.257362	0.0248768	0.220485
0	cdk regulation of dna replication(BioCarta)	0.805122	0.174131	0.0285643	0.0175869	0.822602	0.447136	0.237757	0.421303	0.115301	0.865029	0.573407	0.353757	0.307422	0.801331	0.0529371	0.0343171	0.854856	0.0038874	0.0337601	0.225004	0.187625	0.409306	0.0215769	0.790892	0.294734	0.813698	0.246686	0.086896	0.33872	0.440905	0.460614	0.0012911	0.311245	0.0876793	0.0528732	0.587054	0.171689	0.259252	0.349808	0.0033781	0.24329	0.0257568	0.189858	0.287195	0.230276	0.255726	0.00975922	0.200578
0	Cell adhesion molecules (CAMs)(Kegg)	0.697769	0.746013	0.718885	0.0125797	0.0986281	0.00841014	0.0130232	0.715948	0.000422967	0.996621	0.0272137	0.0107103	0.00179667	0.000648281	0.403256	0.000262363	0.185975	0.299498	0.159169	0.460753	0.253249	0.0344969	0.105897	0.929421	0.175186	0.13231	0.107347	0.140734	0.0924918	0.0156933	0.239286	0.0751554	0.0368684	0.0446431	0.00180272	0.665347	0.0186119	0.0052077	0.107488	0.163743	0.564395	0.993331	0.898242	0.332371	0.0231772	0.6034	0.0123044	0.22305
0	Chondroitin sulfate biosynthesis(Kegg)	0.465273	0	0	0.141904	0.344478	0.0713945	0.215341	0.289425	0.0745949	0.221435	0	0.262869	0.13884	0.182895	0.404978	0.172341	0.367118	0.0932861	0.263006	0.209792	0.0256367	0.171149	0.236586	0.324969	0.350538	0	0.11957	0.138601	0.370591	0.181397	0.0742544	0.435449	0	0.139112	0.196241	0.356258	0.287314	0.2245	0.375528	0.155692	0.11848	0	0.297664	0.236109	0.319182	0	0.291945	0.303554
0	Circadian rhythm(Kegg)	0.216471	0.0347786	0.233949	0.263675	0.570298	0.137694	0.384316	0.495091	0.00556204	0.0490278	0.578163	0.0690937	0.258407	0.332345	0	0.314985	0.599469	0.00869942	0.0691653	0.375576	0.0506169	0.0292873	0.0559667	0.544341	0.122869	0.0358793	0.0142933	0.257996	0.13733	0.329895	0.142997	0.68129	0.588055	0.0193481	0.353977	0.126912	0.0825426	0.0503941	0.141013	0.287149	0.222926	0.432439	0.088597	0	0.536494	0.11016	0.0852247	0.0921381
0	Citrate cycle (TCA cycle)(Kegg)	0.55851	0.174131	0.0285643	0.317142	0.558946	0.447136	0.0143736	0.00931749	0.115301	0.557834	0.106643	0.0336872	0.000155282	0.16668	0.0529371	0.413006	0.330976	0.543207	0.664507	0.225004	0.0165866	0.00518887	0.288357	0.241712	0.0255024	0.180267	0.0602159	0.086896	0.33872	0.0407573	0.114409	0.0755122	0.591539	0.698348	0.0528732	0.587054	0.0486336	0.0815181	0.865652	0.360831	0.24329	0.313066	0.189858	0.597389	0.0741837	0.528301	0.0519034	0.200578
0	Class IB PI3K non-lipid kinase events(NCI/Nature)	0.447992	0.00648443	0.113151	0.36817	0.718331	0.199262	0.516907	0.0242382	0.207513	0.528077	0.0430523	0.599486	0.0524679	0.0881064	0.359178	0.43305	0.305364	0.0244763	0.171121	0.506584	0.0749576	0.430597	0.555095	0.692426	0.282478	0.467453	0.0394636	0.0522971	0	0.451458	0.206638	0.820081	0.0459375	0.361982	0.480762	0.29032	0.638027	0.533627	0.317143	0.398142	0.315	0.0149968	0.0263679	0.140908	0.240588	0.257362	0.20592	0.662214
0	Complement and coagulation cascades(Kegg)	0.934742	0.184534	0.356293	0.0851662	0.226399	0.831815	0.4823	0.27359	6.38743e-05	0.25528	0.483875	0.633382	0.0348246	0.971529	0.129374	0.0646242	0.33275	0.925817	0.0245675	0.446173	0.10279	0.119577	0.339808	0.714261	0.165075	0.315674	0.432532	0.075071	0.0540863	0.0202545	0.105025	0.000278867	0.120453	0.955064	0.0377095	0.279512	0.509319	0.0520562	0.497683	0.000178145	0.0698197	0.882529	0.315708	0.222559	0.0414212	0.00282319	0.00290484	0.0246044
0	Cyanoamino acid metabolism(Kegg)	0.465273	0.186504	0	0.141904	0.344478	0.0713945	0.215341	0.289425	0.0745949	0.221435	0.350504	0.262869	0.13884	0	0.404978	0.172341	0.367118	0.0932861	0.263006	0.209792	0.0256367	0.171149	0.236586	0	0.350538	0.189432	0.11957	0	0.370591	0.181397	0.0742544	0	0.358164	0.139112	0.196241	0.356258	0.287314	0	0.375528	0.155692	0.11848	0.246629	0.297664	0.236109	0.319182	0	0.291945	0.303554
0	Cytokine-cytokine receptor interaction(Kegg)	0.486362	0.634983	0.00356171	0.137433	0.988488	0.631623	0.232906	0.581218	0.467213	0.0573218	0.992644	0.599495	0.27718	0.177002	0.776404	0.97248	0.945275	0.506507	0.137535	0.708764	0.990563	0.581341	0.0118231	0.475242	0.330397	0.447294	0.232731	0.759731	0.990304	0.713602	0.95979	0.465323	0.0274191	0.995869	0.896789	0.00193782	0.68304	0.542587	0.602633	0.16847	2.30582e-05	0.539043	0.481385	5.53176e-06	0.980635	0.0134516	0.479592	0.420797
0	D-Arginine and D-ornithine metabolism(Kegg)	0.465273	0	0	0.141904	0.344478	0.0713945	0.215341	0.289425	0.0745949	0	0	0.262869	0.13884	0	0	0.172341	0.367118	0.0932861	0	0.209792	0.0256367	0.171149	0.236586	0.324969	0.350538	0.189432	0.11957	0	0.370591	0.181397	0.0742544	0	0.358164	0.139112	0.196241	0.356258	0.287314	0	0.375528	0	0.11848	0	0.297664	0.236109	0.319182	0.331915	0.291945	0.303554
0	degradation of the rar and rxr by the proteasome(BioCarta)	0.766105	0.235329	0.469442	0.150056	0.560931	0.30953	0.294401	0.0269503	0.321347	0.307111	0.572566	0.39432	0.0214887	0.635787	0.0108877	0.0388537	0.262315	0.0718798	0.0188812	0.000405867	0.121785	0.204927	0.338909	0.522482	0.235989	0.241223	0.111733	0.144169	0.267962	0.225118	0.0473817	0.380297	0.891098	0.0216056	0.0550586	0.583561	0.445532	0.313522	0.0695454	0.570982	0.0138075	0.0148414	0.0298946	0.739918	0.189348	0.0445568	0.455148	0.0321323
0	deregulation of cdk5 in alzheimers disease(BioCarta)	0.854604	0.0829827	0.313674	0.600811	0.670499	0.0630091	0.382301	0.556709	0.0681841	0.397203	0.0224584	0.0447813	0.1976	0.702411	0.466001	0.00983814	0.712115	0.444353	0.190512	0.0201443	0.00919348	0.675801	0.148774	0.0920613	0.117986	0.318682	0.534264	0.197055	0.141046	0.299003	0.0676262	0.231716	0.69604	0.198225	0.335403	0.124319	0.552026	0.131217	0.147091	0.637788	0.530795	0.00434573	0.0105361	0.432826	0.0867294	0.316805	0.0642391	0.0733068
0	dicer pathway(BioCarta)	0	0.186504	0.483692	0.141904	0.344478	0.0713945	0.215341	0.289425	0.0745949	0	0.350504	0.262869	0.13884	0.182895	0	0.172341	0.367118	0.0932861	0	0.209792	0.0256367	0.171149	0.236586	0.324969	0	0.189432	0.11957	0.138601	0.370591	0.181397	0.0742544	0.435449	0.358164	0.139112	0.196241	0.356258	0.287314	0	0.375528	0	0.11848	0.246629	0.297664	0.236109	0.319182	0.331915	0.291945	0.303554
0	Effects of Botulinum toxin(NCI/Nature)	0.297841	0.500146	0.0713888	0.318881	0.342911	0.263884	0.607792	0.611872	0.281008	0.0680008	0.0758848	0.135641	0.876701	0.0293225	0.159395	0.210948	0.629353	0.380521	0.297541	0.151726	0.304883	0.438786	0.00723668	0.716817	0.0245699	0.511584	0.229834	0.0345293	0.102025	0.751153	0.66055	0.0980053	0.602448	0.307498	0.537784	0.00696049	0.0760863	0.0720433	0.0388529	0.161954	0.506992	0.0356612	0.0899015	0.429376	0.12357	0.146686	0.946128	0.03369
0	Ephrin A reverse signaling(NCI/Nature)	0.10071	0.091367	0	0.36817	0.718331	0.0145579	0.119134	0.0242382	0.207513	0.125376	0.726028	0.170963	0.361377	0.0881064	0.359178	0.0788572	0.305364	0.0244763	0.0181874	0.113561	0.0749576	0.0778402	0.013238	0.0343111	0.282478	0.467453	0.317537	0.0522971	0.310215	0.451458	0.206638	0.0825569	0.292946	0.361982	0.480762	0.0452077	0.200204	0.128561	0.756492	0.398142	0.315	0.152466	0.213055	0.554262	0.0325101	0.0365587	0.645037	0.0279646
0	EphrinA-EPHA pathway(NCI/Nature)	0	0.33823	0	0.0201326	0.570298	0.137694	0	0.495091	0.00556204	0.393843	0	0.0690937	0.258407	0.332345	0	0.314985	0.134768	0.177873	0.0691653	0.0440069	0.0506169	0.313012	0.417205	0.105598	0.578207	0.342985	0.224846	0.0192063	0.603852	0.329895	0.142997	0	0	0	0.353977	0	0	0.398605	0.141013	0.0242357	0.222926	0.0608198	0.506732	0.416477	0.101869	0.11016	0.498665	0
0	Ether lipid metabolism(Kegg)	0.0468522	0.0223112	0.288432	0.0991646	0.427215	0.0277398	0.204786	0.0759127	0.0301485	0.214543	0.126948	0.70478	0.450052	0.55425	0.184966	0.139893	0.467322	0.0459353	0.283839	0.610109	0.098675	0.138208	0.239289	0.39254	0.12698	0.568345	0.00622048	0.00953786	0.84308	0.550972	0.265555	0.0359446	0.134399	0.0956873	0.582669	0.132523	0.742038	0.0376281	0.0198802	0.0133269	0.071499	0.0488948	0.081931	0.2385	0.382259	0.800803	0.334116	0.0863979
0	extrinsic prothrombin activation pathway(BioCarta)	0.399114	0.447885	0.839324	0.277476	0.482475	0.0605853	0.127597	0.773579	0.0674405	0.320746	0.285408	0.0316955	0.556561	0.717075	0.0348652	0.0579355	0.0176595	0.720105	0.0988393	0.11682	0.286586	0.679024	0.173491	0.0918455	0.501163	0.220874	0.47182	0.265175	0.340462	0.197744	0.250781	0.01561	0.143452	0.5577	0.241183	0.140096	0.140331	0.146498	0.782152	0.623669	0.193246	0.075725	0.338663	0.848721	0.0266602	0.101451	0.1492	0.0195843
0	Fatty acid biosynthesis(Kegg)	0.216471	0.33823	0.233949	0.263675	0.118657	0.137694	0.384316	0.495091	0.143628	0.0490278	0.578163	0.456645	0.258407	0.332345	0.645956	0.0296966	0.599469	0.177873	0.0691653	0.0440069	0.0506169	0.313012	0.0559667	0.544341	0.122869	0.342985	0.0142933	0.257996	0.13733	0.329895	0.142997	0.68129	0.588055	0.258876	0.353977	0.126912	0.0825426	0.398605	0.610042	0.287149	0.222926	0.0608198	0.088597	0.416477	0	0.11016	0.0852247	0.0921381
0	Fatty acid elongation in mitochondria(Kegg)	0	0.33823	0.233949	0.263675	0.118657	0.137694	0.0463661	0.495091	0.143628	0.393843	0.122845	0.0690937	0.258407	0.332345	0.645956	0.314985	0.599469	0.177873	0.0691653	0.375576	0.0506169	0.313012	0.417205	0.105598	0.578207	0.0358793	0.224846	0.257996	0.603852	0.329895	0.142997	0.189607	0.128274	0.258876	0.0385053	0.585604	0.0825426	0.398605	0.141013	0.287149	0.222926	0.432439	0.088597	0.416477	0	0.11016	0.0852247	0.0921381
0	fibrinolysis pathway(BioCarta)	0.209733	0.212336	0.00821829	0.277476	0.482475	0.0109845	0.300979	0.314239	0.252469	0.0475255	0.285408	0.704963	0.556561	0.434175	0.00862257	0.0579355	0.330722	0.720105	0.0988393	0.0373187	0.0424632	0.169721	0.173491	0.0918455	0.130315	0.081798	0.809068	0.0938698	0.0640805	0.428465	0.63331	0.00300934	0.0527582	0.5577	0.0927136	0.140096	0.923676	0.146498	0.576772	0.623669	0.466801	0.197589	0.160573	0.623976	0.0266602	0.00853892	0.554044	0.000721882
0	Fluorobenzoate degradation(Kegg)	0.465273	0.186504	0.483692	0.141904	0.344478	0.0713945	0.215341	0	0.0745949	0.221435	0.350504	0.262869	0.13884	0.182895	0	0.172341	0.367118	0.0932861	0.263006	0.209792	0.0256367	0.171149	0.236586	0.324969	0	0.189432	0.11957	0	0	0.181397	0	0.435449	0	0.139112	0	0.356258	0.287314	0.2245	0.375528	0.155692	0.11848	0.246629	0	0.236109	0.319182	0.331915	0.291945	0.303554
0	gamma-Hexachlorocyclohexane degradation(Kegg)	0.465273	0.186504	0.483692	0.141904	0.344478	0.0713945	0.215341	0	0.0745949	0.221435	0.350504	0.262869	0.13884	0.182895	0	0.172341	0.367118	0.0932861	0.263006	0.209792	0.0256367	0.171149	0.236586	0.324969	0	0.189432	0.11957	0	0	0.181397	0	0.435449	0	0.139112	0	0.356258	0.287314	0.2245	0.375528	0.155692	0.11848	0.246629	0	0.236109	0.319182	0.331915	0.291945	0.303554
0	generation of amyloid b-peptide by ps1(BioCarta)	0	0.091367	0.113151	0.36817	0.274233	0.199262	0.516907	0.202804	0.207513	0.125376	0.282431	0.0181592	0.361377	0.0881064	0.359178	0.43305	0.305364	0.0244763	0.171121	0.506584	0.0749576	0.430597	0.555095	0.248171	0.282478	0.00679471	0.317537	0.360846	0.310215	0.451458	0.206638	0.403708	0.0459375	0.361982	0.480762	0.733246	0.200204	0.533627	0.756492	0.0651632	0.0387782	0.572426	0.213055	0.140908	0.684446	0.0365587	0.645037	0.220485
0	Glutathione metabolism(Kegg)	0.147078	0.0480637	0.167758	0.150056	0.226642	0.044062	0.294401	0.44992	0.321347	0.713957	0.0542886	0.39432	0.526417	0.228104	0.0908999	0.611647	0.00666462	0.387176	0.0188812	0.282881	0.121785	0.204927	0.338909	0.041252	0.00528933	0.00545856	0.111733	0.144169	0.267962	0.632436	0.320098	0.117126	0.0586891	0.0216056	0.664577	0.244949	0.146689	0.719542	0.276064	0.570982	0.10996	0.0999749	0.466975	0.0893934	0.510866	0.0445568	0.00211907	0.167796
0	Glypican pathway(NCI/Nature)	0.10071	0.461661	0.113151	0.36817	0.274233	0.199262	0.516907	0.641234	0.207513	0.528077	0.726028	0.170963	0.361377	0.0881064	0.359178	0.43305	0.746521	0.254571	0.599708	0.506584	0.0749576	0.430597	0.555095	0.248171	0.726071	0.467453	0.0394636	0.0522971	0.0508873	0.0867675	0.206638	0.403708	0.292946	0.361982	0.00755422	0.733246	0.638027	0.533627	0.756492	0.0651632	0.0387782	0.572426	0.65357	0.140908	0.684446	0.701823	0.20592	0.662214
0	g-protein signaling through tubby proteins(BioCarta)	0.17359	0.764269	0.20066	0.657469	0.190817	0.0841236	0.465069	0.647769	0.09084	0.047139	0.200652	0.270733	0.0606475	0.375779	0.101126	0.103895	0.506833	0.496198	0.586906	0.450069	0.166245	0.102158	0.216243	0.410084	0.00907778	0.130319	0.589963	0.00908759	0.799616	0.371585	0.0113991	0.0298952	0.486429	0.64959	0.141603	0.482068	0.90664	0.0493695	0.24395	0.0809335	0.586398	0.0674647	0.123002	0.51984	0.0376043	0.426086	0.115807	0.361001
0	Graft-versus-host disease(Kegg)	0.10071	0.461661	0.475546	0.36817	0.274233	0.199262	0.119134	0.202804	0.015857	0.125376	0.726028	0.170963	0.361377	0.454464	0.359178	0.00511626	0.04947	0.0244763	0.171121	0.506584	0.0749576	0.430597	0.555095	0.248171	0.282478	0.00679471	0.317537	0.360846	0.310215	0.0867675	0.206638	0.403708	0.292946	0.361982	0.100407	0.0452077	0.200204	0.128561	0.317143	0.0651632	0.315	0.152466	0.213055	0.554262	0.684446	0.257362	0.0248768	0.220485
0	g-secretase mediated erbb4 signaling pathway(BioCarta)	0.447992	0.461661	0.113151	0.36817	0.718331	0.199262	0.516907	0.202804	0.207513	0.125376	0.282431	0.599486	0.361377	0.454464	0.359178	0.0788572	0.746521	0.254571	0.171121	0.113561	0.0749576	0.430597	0.555095	0.248171	0.282478	0.467453	0.317537	0.0522971	0.750671	0.0867675	0.206638	0.403708	0.292946	0.0526634	0.100407	0.0452077	0.638027	0.533627	0.317143	0.398142	0.315	0.152466	0.213055	0.140908	0.240588	0.257362	0.645037	0.220485
0	how does salmonella hijack a cell(BioCarta)	0.589107	0.311502	0.0948003	0.600811	0.11149	0.358834	0.382301	0.236341	0.0681841	0.397203	0.353924	0.496337	0.59218	0.302666	0.466001	0.276945	0.712115	0.444353	0.496654	0.0201443	0.144303	0.675801	0.433976	0.0920613	0.353992	0.0139139	0.534264	0.197055	0.0289747	0.699122	0.0676262	0.00681294	0.69604	0.198225	0.0942949	0.36558	0.0608333	0.782516	0.405036	0.00675452	0.530795	0.0358327	0.574782	0.432826	0.291966	0.646048	0.0642391	0.262286
0	il 6 signaling pathway(BioCarta)	0.290275	0.00762695	0.600517	0.317142	0.558946	0.0154951	0.237757	0.175324	0.0174554	0.0780515	0.573407	0.353757	0.697584	0.16668	0.0529371	0.00535368	0.126969	0.167135	0.354102	0.52509	0.187625	0.777298	0.0215769	0.241712	0.294734	0.0470707	0.0602159	0.086896	0.620297	0.163624	0.114409	0.488955	0.311245	0.308285	0.194842	0.307091	0.415921	0.259252	0.349808	0.360831	0.635413	0.00391974	0.442292	0.597389	0.0156567	0.0192157	0.72848	0.0607517
0	Inositol metabolism(Kegg)	0.216471	0.33823	0.233949	0.0201326	0	0.137694	0.0463661	0.495091	0.143628	0.393843	0.578163	0.456645	0.0192724	0.332345	0.163999	0.314985	0.599469	0.177873	0.0691653	0.375576	0.0506169	0.313012	0.417205	0.544341	0.122869	0.342985	0.224846	0.257996	0.603852	0.329895	0.142997	0	0.588055	0.258876	0.0385053	0.585604	0.492086	0.398605	0.610042	0.0242357	0.014034	0.0608198	0.088597	0.416477	0	0.11016	0	0.0921381
0	Insulin-mediated glucose transport(NCI/Nature)	0.712643	0.764269	0.20066	0.064109	0.00823642	0.0841236	0.465069	0.647769	0.418836	0.047139	0.200652	0.586579	0.648813	0.75685	0.00178468	0.103895	0.228973	0.496198	0.586906	0.0392534	0.166245	0.342814	0.521069	0.410084	0.00907778	0.0276227	0.589963	0.0603826	0.514705	0.117549	0.417338	0.0029659	0.779884	0.0609511	0.141603	0.210263	0.90664	0.0493695	0.24395	0.694193	0.197178	0.0674647	0.0278187	0.215292	0.396768	0.426086	0.33472	0.361001
0	ionomycin and phorbal ester signaling pathway(BioCarta)	0.918257	0.0223112	0.288432	0.0991646	0.12125	0.256436	0.204786	0.00701339	0.266634	0.632588	0.126948	0.70478	0.0953506	0.0211069	0.874665	0.139893	0.467322	0.324116	0.0584035	0.196009	0.098675	0.0174719	0.0435594	0.103801	0.12698	0.0233191	0.399147	0.0950563	0.473446	0.152916	0.265555	0.585022	0.134399	0.0956873	0.175043	0.828289	0.0744138	0	0.482132	0.491857	0.071499	0.677889	0.081931	0.2385	0.382259	0.0121319	0.748677	0
0	JNK signaling in the CD4+ TCR pathway(NCI/Nature)	0.042675	0.764269	0.20066	0.657469	0.190817	0.0102228	0.465069	0.647769	0.09084	0.481376	0.200652	0.083023	0.252381	0.75685	0.0201492	0.0198354	0.506833	0.496198	0.0831617	0.00581253	0.166245	0.342814	0.216243	0.160664	0.0559449	0.0276227	0.200068	0.0603826	0.0705006	0.117549	0.417338	0.654702	0.213494	0.64959	0.0312169	0.0598609	0.110161	0.0079186	0.24395	0.0138224	0.586398	0.0674647	0.0278187	0.848252	0.0376043	0.171098	0.653292	0.000237106
0	lck and fyn tyrosine kinases in initiation of tcr activation(BioCarta)	0.854604	0.710211	0	0.204647	0.341794	0.358834	0.382301	0.0623712	0.0681841	0.397203	0.117949	0.0447813	0.59218	0.302666	0.186129	0.0678693	0.38775	0.444353	0.000330497	0.111256	0.144303	0.274055	0.148774	0.632129	0.117986	0.716414	0.534264	0.038399	0.141046	0.299003	0.370592	0.0598308	0.69604	0.592954	0.335403	0.36558	0.232546	0.404675	0.726749	0.23695	0.152342	0.164117	0.0686114	0.432826	0.014581	0.0987197	0.562271	0.011545
0	Linoleic acid metabolism(Kegg)	0	0.33823	0	0.263675	0.118657	0.137694	0.384316	0	0.143628	0.393843	0.578163	0.0690937	0.0192724	0.332345	0.163999	0.314985	0.599469	0.177873	0.456846	0.0440069	0.0506169	0.313012	0.0559667	0.544341	0.578207	0.342985	0.0142933	0.257996	0.603852	0.329895	0.142997	0.189607	0.128274	0.258876	0.0385053	0.126912	0.0825426	0.0503941	0	0.0242357	0.222926	0.0608198	0.088597	0.416477	0.536494	0.11016	0.498665	0.514971
0	Lipoic acid metabolism(Kegg)	0.714076	0.0347786	0	0.263675	0.570298	0.137694	0.384316	0	0.143628	0.393843	0.122845	0.456645	0.258407	0.332345	0.163999	0.314985	0.599469	0.177873	0.456846	0.375576	0.0506169	0.313012	0.417205	0.544341	0.578207	0.342985	0.0142933	0.257996	0.603852	0.329895	0.142997	0.68129	0.128274	0.258876	0.353977	0.585604	0.492086	0.398605	0.610042	0.0242357	0.222926	0.432439	0.506732	0.0557414	0.536494	0.55367	0.498665	0.514971
0	LPA4-mediated signaling events(NCI/Nature)	0.10071	0.00648443	0.113151	0.0546863	0.718331	0.199262	0.516907	0.202804	0.207513	0.528077	0.282431	0.599486	0.0524679	0.454464	0.359178	0.0788572	0.746521	0.254571	0.171121	0.113561	0.0749576	0.430597	0.555095	0.692426	0.282478	0.467453	0.317537	0.0522971	0.310215	0.451458	0.206638	0.403708	0.292946	0.361982	0.480762	0.29032	0.638027	0.533627	0.317143	0.398142	0.315	0.152466	0.0263679	0.554262	0.240588	0.257362	0.645037	0.220485
0	Lysine biosynthesis(Kegg)	0.10071	0.461661	0.475546	0.36817	0.274233	0.199262	0.00998204	0.0242382	0.015857	0.125376	0.726028	0.0181592	0.361377	0.454464	0.359178	0.00511626	0.305364	0.0244763	0.171121	0.506584	0.0749576	0.0778402	0.141424	0.248171	0.726071	0.467453	0.317537	0.360846	0.0508873	0.0867675	0.206638	0.403708	0.0459375	0.361982	0.00755422	0.733246	0.638027	0.128561	0.0529483	0.0651632	0.315	0.572426	0.213055	0	0.0325101	0.701823	0.20592	0.662214
0	mcalpain and friends in cell motility(BioCarta)	0.215385	0.0123441	0.448873	0.0502703	0.417696	0.291134	0.409751	0.011883	0.309451	0.00814002	0.246439	0.584255	0.144303	0.123003	0.102017	0.0318398	0.292048	0.769912	0.178412	0.190344	0.322712	0.246893	0.270062	0.0260635	0.0425663	0.138028	0.263588	0.143631	0.503007	0.283192	0.307503	0.152725	0.126929	0.348105	0.337755	0.0471458	0.664894	0.44437	0.519039	0.195197	0.0923325	0.14099	0.126708	0.90087	0.0701099	0.0862374	0.254993	0.288877
0	mechanism of acetaminophen activity and toxicity(BioCarta)	0.911388	0.385865	0.20066	0.657469	0.190817	0.0841236	0.465069	0.112715	0.418836	0.481376	0.200652	0.586579	0.0606475	0.119884	0.0201492	0.103895	0.506833	0.133285	0.0161372	0.00581253	0.166245	0.342814	0.058815	0.160664	0.200708	0.0276227	0.200068	0.251723	0.235107	0.117549	0.090117	0.0298952	0.486429	0.0609511	0.141603	0.00993369	0.110161	0.489505	0.525851	0.694193	0.586398	0.0674647	0.347629	0.848252	0.000336978	0.171098	0.33472	0.130665
0	mechanism of gene regulation by peroxisome proliferators via ppara(BioCarta)	0.712643	0.385865	0.46436	0.657469	0.455026	0.0841236	0.465069	0.647769	0.09084	0.481376	0.468878	0.270733	0.252381	0.375779	0.0201492	0.0198354	0.794229	0.133285	0.0161372	0.0392534	0.166245	0.731299	0.521069	0.720946	0.468956	0.394027	0.589963	0.00908759	0.0123643	0.117549	0.417338	0.36111	0.486429	0.0609511	0.0312169	0.482068	0.643103	0.192602	0.24395	0.0809335	0.0402539	0.00124057	0.347629	0.51984	0.0376043	0.171098	0.33472	0.361001
0	mechanisms of transcriptional repression by dna methylation(BioCarta)	0.447992	0.461661	0	0.0546863	0	0.199262	0.119134	0.641234	0.207513	0.125376	0.726028	0.599486	0.361377	0.454464	0.789346	0.43305	0.04947	0.254571	0.599708	0.00922991	0.0749576	0.430597	0.555095	0.248171	0.282478	0.0940485	0.317537	0.360846	0.750671	0.451458	0.206638	0.0825569	0.0459375	0.0526634	0.480762	0.733246	0.638027	0.533627	0.0529483	0.0651632	0.315	0.572426	0.65357	0.554262	0.684446	0.701823	0.20592	0.662214
0	Metabolism of xenobiotics by cytochrome P450(Kegg)	0.216471	0.33823	0.233949	0.263675	0.118657	0.137694	0.0463661	0.08376	0.143628	0.0490278	0.122845	0.0690937	0.258407	0.332345	0.163999	0.0296966	0.134768	0.00869942	0	0.375576	0.0506169	0.313012	0.417205	0.105598	0.122869	0.0358793	0.0142933	0.0192063	0.13733	0.0328999	0.142997	0	0.128274	0.0193481	0.0385053	0	0.0825426	0.0503941	0.610042	0.287149	0.222926	0.432439	0.506732	0.416477	0	0.11016	0.0852247	0.0921381
0	neuroregulin receptor degredation protein-1 controls erbb3 receptor recycling(BioCarta)	0.847118	0.461661	0.113151	0.0546863	0.274233	0.199262	0.516907	0.202804	0.207513	0.528077	0.282431	0.599486	0.0524679	0.454464	0	0.0788572	0.305364	0.254571	0.171121	0.113561	0.0749576	0.430597	0.555095	0.692426	0.0430648	0.467453	0.317537	0.0522971	0.750671	0.451458	0.0157163	0.0825569	0.735609	0.361982	0.480762	0.29032	0.638027	0.533627	0.756492	0.398142	0.315	0.0149968	0.213055	0.554262	0.0325101	0.257362	0.20592	0.220485
0	Novobiocin biosynthesis(Kegg)	0.465273	0.186504	0.483692	0.141904	0.344478	0	0.215341	0.289425	0	0.221435	0.350504	0.262869	0.13884	0.182895	0.404978	0	0	0.0932861	0.263006	0.209792	0.0256367	0.171149	0	0.324969	0.350538	0.189432	0.11957	0	0.370591	0	0.0742544	0	0	0.139112	0	0.356258	0.287314	0.2245	0	0	0.11848	0.246629	0.297664	0.236109	0	0.331915	0.291945	0.303554
0	opposing roles of aif in apoptosis and cell survival(BioCarta)	0.216471	0.33823	0.233949	0.263675	0.570298	0.137694	0.0463661	0.08376	0.143628	0.0490278	0	0.0690937	0.258407	0.0334456	0.163999	0.0296966	0	0.177873	0	0.375576	0.0506169	0.313012	0.417205	0.544341	0	0.0358793	0.0142933	0.0192063	0.13733	0.0328999	0.142997	0.189607	0	0.258876	0.0385053	0.126912	0.0825426	0.0503941	0.610042	0.287149	0.222926	0.0608198	0.506732	0.0557414	0.101869	0.11016	0.0852247	0.0921381
0	Paxillin-dependent events mediated by a4b1(NCI/Nature)	0.0448325	0.393528	0.0145811	0.236648	0.200735	0.049139	0.0275183	0.248892	0.60563	0.950426	0.654748	0.391351	0.226433	0.162012	0.167099	0.638537	0.466688	0.0202898	0.0678898	0.0243364	0.0365397	0.338533	0.131164	0.582732	0.213875	0.404011	0.165398	0.0726751	0.260168	0.375221	0.22246	0.227998	0.67513	0.227336	0.428316	0.226651	0.243549	0.274077	0.0392972	0.578451	0.162141	0.0511837	0.114136	0.30866	0.150553	0.174848	0.48254	0.00185265
0	pelp1 modulation of estrogen receptor activity(BioCarta)	0.424393	0.0261654	0.20066	0.657469	0.190817	0.0841236	0.816903	0.647769	0.418836	0.82663	0.00907287	0.083023	0.0606475	0.119884	0.299465	0.103895	0.228973	0.496198	0.0161372	0.00581253	0.0126534	0.102158	0.521069	0.160664	0.468956	0.130319	0.200068	0.251723	0.0705006	0.753712	0.0113991	0.13467	0.0612074	0.64959	0.0312169	0.00993369	0.324334	0.192602	0.24395	0.0809335	0.586398	0.0121086	0.00362312	0.848252	0.15223	0.00669102	0.653292	0.130665
0	Peptidoglycan biosynthesis(Kegg)	0.465273	0.186504	0	0.141904	0	0.0713945	0	0	0	0	0	0	0.13884	0	0.404978	0	0	0	0	0	0.0256367	0.171149	0	0.324969	0	0	0	0	0.370591	0	0	0	0	0	0	0	0	0	0	0.155692	0.11848	0.246629	0.297664	0.236109	0	0	0	0
0	Phenylalanine metabolism(Kegg)	0.6337	0.562074	0.928952	0.0991646	0.427215	0.0277398	0.0334819	0.329695	0.0301485	0.214543	0.126948	0.283605	0.00958524	0.55425	0.533389	0.139893	0.143406	0.0459353	0.283839	0.610109	0.098675	0.138208	0.0435594	0.103801	0.12698	0.568345	0.399147	0.0950563	0.473446	0.0206193	0.029888	0.585022	0.134399	0.450747	0.175043	0.132523	0.742038	0.638338	0.482132	0.117	0.071499	0.256036	0.344179	0.659515	0.0989174	0.404885	0.334116	0.764761
0	Phenylalanine, tyrosine and tryptophan biosynthesis(Kegg)	0.714076	0.0347786	0.233949	0.263675	0.570298	0.00509492	0.384316	0.495091	0.00556204	0.0490278	0.578163	0.456645	0.258407	0.332345	0.163999	0.0296966	0.134768	0.177873	0.456846	0.375576	0.0506169	0.313012	0.0559667	0.544341	0.578207	0.342985	0.0142933	0	0.603852	0.0328999	0.142997	0.189607	0.128274	0.258876	0.0385053	0.585604	0.492086	0.0503941	0.141013	0	0.014034	0.432439	0.506732	0.0557414	0.101869	0.55367	0.498665	0.514971
0	phospholipase c delta in phospholipid associated cell signaling(BioCarta)	0.262284	0.0223112	0	0.457838	0.12125	0.0277398	0.620948	0.745081	0.266634	0.214543	0.126948	0.283605	0.450052	0.155106	0.0268902	0.530768	0.0181581	0.0459353	0.0584035	0.196009	0.098675	0.52806	0.660364	0.39254	0.015093	0.164778	0.399147	0.0950563	0.146984	0.550972	0.00154461	0	0	0.450747	0.582669	0.0161026	0.00681098	0.219493	0.152153	0.117	0.396168	0.256036	0.081931	0.2385	0.0989174	0.404885	0.748677	0.0863979
0	phospholipase c signaling pathway(BioCarta)	0.847118	0.091367	0.113151	0.36817	0.274233	0.0145579	0.516907	0.202804	0.207513	0.125376	0.0430523	0.599486	0.361377	0.00611518	0.789346	0.0788572	0.04947	0.254571	0.171121	0.506584	0.0749576	0.0778402	0.555095	0.248171	0.0430648	0.00679471	0.317537	0.360846	0.0508873	0.451458	0.206638	0.403708	0.292946	0.361982	0.100407	0.733246	0.638027	0.0113108	0.317143	0.398142	0.315	0.152466	0.0263679	0.554262	0.684446	0.0365587	0.645037	0.0279646
0	polyadenylation of mrna(BioCarta)	0.918257	0.562074	0.288432	0.0991646	0.427215	0.0277398	0.620948	0.745081	0.266634	0.632588	0.0150871	0.70478	0.450052	0.55425	0.533389	0.0178211	0.467322	0.324116	0.283839	0.0311128	0.098675	0.0174719	0.660364	0.103801	0.437975	0.164778	0.399147	0.0950563	0.473446	0.152916	0.265555	0.222394	0.134399	0.0956873	0.175043	0.448116	0.742038	0.219493	0.152153	0.491857	0.00605737	0.256036	0.081931	0.0433154	0.0989174	0.404885	0.748677	0.354572
0	proteasome complex(BioCarta)	0.918257	0.160423	0.66266	0.0991646	0.427215	0.256436	0.620948	0.329695	0.266634	0.632588	0.437914	0.70478	0.450052	0.55425	0.184966	0.139893	0.467322	0.324116	0.0584035	0.0311128	0.098675	0.52806	0.660364	0.103801	0.12698	0.164778	0.399147	0.0950563	0.146984	0.152916	0.029888	0.222394	0.451493	0.450747	0.0257714	0.0161026	0.325995	0.638338	0.152153	0.117	0.396168	0.0488948	0.081931	0.659515	0.382259	0.404885	0.0777246	0.354572
0	pten dependent cell cycle arrest and apoptosis(BioCarta)	0.835599	0.636397	0.0935653	0.0125768	0.0460515	0.0388678	0.0167746	0.0176379	0.0434697	0.000493978	0.575871	0.583966	0.806895	0.325947	0.000823108	0.0280318	0.016778	0.0757627	0.0101671	0.183434	0.248535	0.287617	0.00544149	0.268298	0.149551	0.347529	0.135511	0.187401	0.185757	0.034399	0.572099	0.0498433	0.815272	0.465379	0.152876	0.348136	0.653752	0.463512	0.399977	0.0185215	0.750286	0.00107584	0.423582	0.501056	0.000960194	0.119923	0.19288	0.0230717
0	Reductive carboxylate cycle (CO2 fixation)(Kegg)	0.447992	0.00648443	0.113151	0.36817	0.274233	0.199262	0.119134	0.0242382	0.015857	0.125376	0.0430523	0.0181592	0.00267464	0.454464	0	0.0788572	0.04947	0.254571	0.171121	0.00922991	0.0749576	0.00501085	0.013238	0.0343111	0.0430648	0.0940485	0.00170819	0.0522971	0.310215	0.00596612	0.206638	0.403708	0.292946	0.361982	0.00755422	0.0452077	0	0.0113108	0.317143	0.0651632	0.315	0.152466	0.0263679	0.140908	0.0325101	0.0365587	0	0.0279646
0	regulation of map kinase pathways through dual specificity phosphatases(BioCarta)	0.465273	0.186504	0.483692	0.141904	0	0.0713945	0.215341	0.289425	0.0745949	0.221435	0	0	0.13884	0.182895	0.404978	0	0.367118	0.0932861	0.263006	0.209792	0.0256367	0.171149	0.236586	0.324969	0.350538	0.189432	0.11957	0.138601	0	0.181397	0.0742544	0.435449	0.358164	0.139112	0.196241	0.356258	0.287314	0.2245	0.375528	0.155692	0.11848	0.246629	0	0.236109	0.319182	0.331915	0	0
0	Regulation of nuclear SMAD2/3 signaling(NCI/Nature)	0.557896	0.147294	0.118735	0.266071	0.0422884	0.370673	0.0780304	0.246065	0.407049	0.0962576	0.209051	0.288707	0.146206	0.321191	0.307754	0.0485593	0.00146194	0.265071	0.0113552	0.0168701	0.422477	0.637029	0.235124	0.1109	0.00146964	0.00565705	0.352844	0.371338	0.0171913	0.204439	0.0536901	0.00717736	0.245701	0.0189996	0.196053	0.160626	0.443601	0.372991	0.553599	0.00964178	0.120566	0.293722	0.202073	0.802314	0.315782	0.0832704	0.0201706	0.230808
0	reversal of insulin resistance by leptin(BioCarta)	0.147078	0.64376	0.791472	0.0228269	0.560931	0.30953	0.0703642	0.44992	0.321347	0.713957	0.235936	0.117534	0.144592	0.228104	0.0908999	0.0388537	0.262315	0.00701853	0.394607	0.0080546	0.121785	0.608843	0.338909	0.197626	0.00528933	0.650125	0.471001	0.00163868	0.267962	0.632436	0.0473817	0.117126	0.587179	0.145075	0.255033	0.00573527	0.146689	0.719542	0.276064	0.570982	0.0138075	0.0999749	0.159986	0.0893934	0.189348	0.207763	0.455148	0.0321323
0	S1P4 pathway(NCI/Nature)	0.10071	0.091367	0	0.36817	0.274233	0.199262	0.119134	0.641234	0.015857	0.528077	0.0430523	0.170963	0.361377	0.454464	0.0664091	0.0788572	0.746521	0.254571	0.171121	0.00922991	0.0749576	0.430597	0.555095	0.692426	0.0430648	0.467453	0.317537	0.00266089	0.750671	0.451458	0.206638	0.0825569	0.0459375	0.0526634	0.480762	0.0452077	0.200204	0.533627	0.0529483	0.0651632	0.315	0.0149968	0.0263679	0.554262	0.240588	0.257362	0.645037	0.0279646
0	S1P5 pathway(NCI/Nature)	0	0.0347786	0.233949	0.263675	0	0.137694	0.384316	0.495091	0.143628	0.393843	0.122845	0.0690937	0.258407	0.332345	0.645956	0.0296966	0.599469	0.177873	0.456846	0.375576	0.0506169	0.313012	0.417205	0.544341	0.122869	0.342985	0.224846	0.257996	0.603852	0.329895	0.142997	0.68129	0	0.0193481	0.353977	0.126912	0.492086	0.398605	0	0.287149	0.222926	0.432439	0.088597	0.416477	0.536494	0.55367	0.0852247	0.514971
0	SNARE interactions in vesicular transport(Kegg)	0.447992	0.091367	0.475546	0.0546863	0.718331	0.199262	0.00998204	0.641234	0.000414549	0.0108539	0.0430523	0.170963	0.0524679	0.0881064	0.359178	0.00511626	0.04947	0.254571	0.171121	0.113561	0.0749576	0.430597	0.013238	0.0343111	0.282478	0	0.317537	0.360846	0.0508873	0.00596612	0.0157163	0.0825569	0.0459375	0.0526634	0.00755422	0	0.0237117	0.128561	0.0529483	0.0651632	0.315	0.152466	0.65357	0.140908	0.240588	0.701823	0.20592	0.0279646
0	Sphingosine 1-phosphate (S1P) pathway(NCI/Nature)	0.465273	0	0	0.141904	0.344478	0	0	0.289425	0.0745949	0	0	0.262869	0.13884	0	0.404978	0	0.367118	0.0932861	0.263006	0.209792	0.0256367	0.171149	0.236586	0	0.350538	0	0.11957	0.138601	0.370591	0	0.0742544	0.435449	0	0.139112	0	0.356258	0.287314	0	0	0.155692	0.11848	0.246629	0	0.236109	0.319182	0.331915	0.291945	0.303554
0	srebp control of lipid synthesis(BioCarta)	0.435092	0.0480637	0.167758	0.150056	0.226642	0.044062	0.294401	0.149356	0.00369603	0.713957	0.884441	0.39432	0.144592	0.635787	0.326065	0.0388537	0.262315	0.387176	0.782596	0.691916	0.121785	0.204927	0.338909	0.197626	0.235989	0.650125	0.111733	0.144169	0	0.225118	0.320098	0.117126	0.0586891	0.527165	0.0550586	0.244949	0.445532	0.313522	0.276064	0.0294631	0.46772	0.360078	0.0298946	0.0125968	0.510866	0.0445568	0.00211907	0.47909
0	stat3 signaling pathway(BioCarta)	0.673258	0.0688358	0.0153589	0.0281448	0.977664	0.0220236	0.107231	0.5087	0.00286717	0.625866	0.392361	0.0596185	0.117821	0.217666	0.277029	0.0103427	0.201857	0.202214	0.435741	0.287956	0.208457	0.0100355	0.141542	0.329254	0.66401	0.234253	0.0156369	0.11735	0.208283	0.0129058	0.140112	0.0411694	0.059732	0.118362	0.0807264	0.0124505	0.0839821	0.328172	0.0744933	0.0383775	0.678621	0.159452	0.530941	0.360434	0.0343326	0.142641	0.515533	0.103189
0	Streptomycin biosynthesis(Kegg)	0.10071	0.00648443	0.113151	0.36817	0.718331	0.199262	0.516907	0.0242382	0.207513	0.125376	0.0430523	0.170963	0.0524679	0.454464	0.789346	0.43305	0.04947	0.254571	0.599708	0.113561	0.0749576	0.430597	0.141424	0.248171	0.282478	0.0940485	0.317537	0.360846	0	0.0867675	0.206638	0.403708	0.292946	0.361982	0.480762	0.0452077	0.200204	0.533627	0.756492	0.398142	0.315	0.572426	0.213055	0.554262	0.0325101	0.701823	0.645037	0.662214
0	stress induction of hsp regulation(BioCarta)	0.157624	0.440054	0.198899	0.245896	0.255138	0.133115	0.342852	0.425958	0.0406338	0.190765	0.273197	0.0738659	0.093126	0.0330811	0.277664	0.0747249	0.0806776	0.00453587	0.00796621	0.064175	0.373505	0.37197	0.427666	0.0936589	0.140092	0.108352	0.0550485	0.0925835	0.0855121	0.0317475	0.390615	0.0133132	0.156266	0.0937482	0.123817	0.0243277	0.418048	0.199878	0.03631	0.0143996	0.361168	0.270969	0.0568674	0.833933	0.536837	0.042082	0.435408	0.148424
0	Sulfur metabolism(Kegg)	0.447992	0.461661	0.113151	0.36817	0.274233	0.199262	0.119134	0.0242382	0.015857	0.125376	0.726028	0.170963	0.361377	0.00611518	0.0664091	0.0788572	0.305364	0.0244763	0.0181874	0.113561	0.0749576	0.430597	0.141424	0.692426	0.726071	0.0940485	0.0394636	0.0522971	0.310215	0.0867675	0.206638	0.0825569	0.292946	0.0526634	0.100407	0.29032	0.0237117	0.128561	0.317143	0.0651632	0.0387782	0.572426	0.213055	0.140908	0.0325101	0.257362	0.20592	0.220485
0	Synthesis and degradation of ketone bodies(Kegg)	0	0.186504	0	0.141904	0.344478	0.0713945	0	0.289425	0	0.221435	0.350504	0.262869	0.13884	0.182895	0	0.172341	0	0.0932861	0.263006	0	0.0256367	0.171149	0.236586	0	0	0.189432	0.11957	0	0.370591	0.181397	0.0742544	0	0	0.139112	0.196241	0	0.287314	0.2245	0.375528	0.155692	0.11848	0.246629	0.297664	0.236109	0.319182	0.331915	0.291945	0
0	telomeres telomerase cellular aging and immortality(BioCarta)	0.406729	0.00127181	0.0043142	0.00022463	0.139482	0.00059199	0.00308462	0.0668134	0.573827	0.45349	0.575871	0.828184	0.0545183	0.0355385	0.105541	0.589245	0.016778	0.274051	0.136551	0.0604485	0.248535	0.287617	0.0942048	0.503385	0.333074	0.138489	0.385513	0.0542232	0.386563	0.122401	0.572099	0.000106476	0.815272	0.0548569	0.666698	0.159429	0.393246	0.0778371	0.399977	0.529357	0.380953	0.109246	0.205154	0.00537629	0.0304739	0.523396	0.406803	0.0230717
0	Terpenoid biosynthesis(Kegg)	0	0.091367	0.113151	0.00285571	0.0408695	0.0145579	0.00998204	0.0242382	0.015857	0.125376	0	0.0181592	0.00267464	0.454464	0.0664091	0.0788572	0	0.254571	0.0181874	0.00922991	0.0749576	0.00501085	0.141424	0.0343111	0	0	0.0394636	0.00266089	0	0.0867675	0.206638	0	0.292946	0.0526634	0.100407	0	0.200204	0.0113108	0	0.398142	0.00166191	0.0149968	0.213055	0.0131582	0	0.257362	0.0248768	0.0279646
0	Tetrachloroethene degradation(Kegg)	0	0.186504	0	0.141904	0.344478	0.0713945	0.215341	0	0.0745949	0	0.350504	0.262869	0.13884	0	0.404978	0.172341	0	0.0932861	0.263006	0	0.0256367	0.171149	0.236586	0	0	0	0.11957	0	0	0.181397	0.0742544	0.435449	0	0.139112	0.196241	0	0	0	0	0.155692	0.11848	0	0.297664	0	0	0	0.291945	0
0	the prc2 complex sets long-term gene silencing through modification of histone tails(BioCarta)	0.714076	0.33823	0.233949	0.263675	0.570298	0.00509492	0.384316	0.08376	0.143628	0.393843	0.122845	0.456645	0.258407	0.332345	0	0.0296966	0.134768	0.177873	0.0691653	0.0440069	0.0506169	0.313012	0.0559667	0.105598	0.122869	0.0358793	0.224846	0.0192063	0.603852	0.329895	0.142997	0.189607	0.588055	0.258876	0.353977	0.126912	0.492086	0.398605	0.141013	0.0242357	0.222926	0.0608198	0.088597	0.416477	0.101869	0.11016	0.498665	0
0	Thiamine metabolism(Kegg)	0.10071	0.091367	0	0.0546863	0.718331	0.199262	0.119134	0.641234	0.207513	0.528077	0.0430523	0.170963	0.361377	0.0881064	0.789346	0.43305	0.04947	0.254571	0.599708	0.506584	0.0749576	0.00501085	0.555095	0.0343111	0.282478	0.00679471	0.317537	0.360846	0.310215	0.451458	0.206638	0.403708	0.292946	0.361982	0.480762	0.29032	0.638027	0.533627	0.756492	0.398142	0.0387782	0.152466	0.213055	0.140908	0.684446	0.257362	0.0248768	0.662214
0	Thyroid cancer(Kegg)	0.0217956	0.235329	0.469442	0.150056	0.00484757	0.00325667	0.00889379	0.0269503	0.0477835	0.713957	0.572566	0.117534	0.144592	0.228104	0.0908999	0.207253	0.603994	0.387176	0.0188812	0.282881	0.121785	0.608843	0.0126929	0.041252	0.235989	0.241223	0.471001	0.00163868	0.267962	0.0446117	0.320098	0.117126	0.247965	0.145075	0.00624661	0.244949	0.146689	0.0784499	0.0695454	0.0294631	0.46772	0.757342	0.0298946	0.0893934	0.189348	0.536301	0.15257	0.167796
0	trka receptor signaling pathway(BioCarta)	0.290275	0.174131	0.328204	0.0175869	0.281826	0.107	0.0714188	0.00101472	0.115301	0.0780515	0.106643	0.353757	0.307422	0.0418911	0.00921992	0.00535368	0.126969	0.167135	0.132563	0.52509	0.187625	0.143339	0.288357	0.790892	0.106682	0.0470707	0.0602159	0.306666	0.131494	0.163624	0.460614	0.0755122	0.311245	0.0876793	0.194842	0.587054	0.415921	0.0172209	0.631477	0.360831	0.635413	0.109173	0.0561451	0.88409	0.0741837	0.0864697	0.17971	0.0607517
0	Type I diabetes mellitus(Kegg)	0.10071	0.461661	0.475546	0.36817	0.274233	0.199262	0.119134	0.202804	0.015857	0.125376	0.726028	0.170963	0.361377	0.454464	0.359178	0.00511626	0.04947	0.0244763	0.171121	0.506584	0.0749576	0.430597	0.555095	0.248171	0.282478	0.00679471	0.317537	0.360846	0.310215	0.0867675	0.206638	0.403708	0.292946	0.361982	0.100407	0.0452077	0.200204	0.128561	0.317143	0.0651632	0.315	0.152466	0.213055	0.554262	0.684446	0.257362	0.0248768	0.220485
0	Valine, leucine and isoleucine biosynthesis(Kegg)	0	0.186504	0	0.141904	0.344478	0.0713945	0.215341	0.289425	0.0745949	0.221435	0	0	0.13884	0.182895	0.404978	0	0.367118	0.0932861	0.263006	0.209792	0.0256367	0.171149	0.236586	0.324969	0.350538	0.189432	0.11957	0.138601	0.370591	0.181397	0.0742544	0.435449	0.358164	0	0.196241	0	0.287314	0	0	0.155692	0.11848	0.246629	0.297664	0.236109	0.319182	0.331915	0.291945	0.303554
0	Vibrio cholerae infection(Kegg)	0.281077	0.311502	0.0948003	0.0408756	0.341794	0.358834	0.118601	0.236341	0.37198	0.126929	0.681888	0.0447813	0.0385748	0.0789796	0.0432855	0.0678693	0.136881	0.101287	0.496654	0.368694	0.00919348	0.274055	0.802079	0.0158473	0.117986	0.0863061	0.534264	0.591503	0.718213	0.699122	0.370592	0.817819	0.369457	0.198225	0.0158222	0.0241986	0.552026	0.404675	0.147091	0.637788	0.152342	0.164117	0.0686114	0.148062	0.291966	0.316805	0.00962242	0.262286
1.11022e-16	inhibition of matrix metalloproteinases(BioCarta)	0.190435	0.0688358	0.0747832	0.123961	0.162502	0.131279	0.107231	0.5087	0.0247496	0.319722	0.172536	0.190551	0.361593	0.510568	0.777499	0.191713	0.701384	0.202214	0.0597395	0.0990987	0.208457	0.052311	0.141542	0.132285	0.172594	0.0722957	0.682179	0.360756	0.443069	0.505759	0.140112	0.144198	0.411635	0.118362	0.251899	0.182419	0.0839821	0.328172	0.455583	0.00662835	0.289749	0.00122804	0.264993	0.360434	0.0343326	0.0415329	0.252111	0.54664
2.22045e-16	il-10 anti-inflammatory signaling pathway(BioCarta)	0.406729	0.132513	0.687673	0.0583982	0.934914	0.557329	0.433447	0.87225	0.195807	0.211574	0.0504933	0.0432933	0.464296	0.891639	0.715405	0.589245	0.621	0.0757627	0.32305	0.925021	0.0309674	0.585116	0.0942048	0.268298	0.800958	0.138489	0.385513	0.0542232	0	0.321022	0.572099	0.781104	0.353195	0.465379	0.152876	0.348136	0.393246	0.744763	0.64306	0.238626	0.380953	0.109246	0.205154	0.0935235	0.254332	0.119923	0.666221	0.218158
2.22045e-16	rho-selective guanine exchange factor akap13 mediates stress fiber formation(BioCarta)	0.281077	0.0829827	0.0948003	0.204647	0.11149	0.358834	0.766641	0.556709	0.37198	0.777308	0.353924	0.496337	0.1976	0.302666	0.186129	0.0678693	0.712115	0.101287	0.044862	0.111256	0.144303	0.274055	0.433976	0.632129	0.0224684	0.716414	0.534264	0.038399	0.718213	0.699122	0.370592	0.231716	0.024797	0.198225	0.730412	0.36558	0.552026	0.404675	0.405036	0.637788	0.152342	0.0358327	0	0.801336	0.014581	0.0987197	0.562271	0.0733068
2.22045e-16	Role of Calcineurin-dependent NFAT signaling in lymphocytes(NCI/Nature)	0.953137	0.961421	0.850402	0.054059	0.908515	0.541452	0.282541	0.615956	0.0348184	0.0338693	0.0029768	0.0949328	0.122976	0.300971	0.434335	0.125134	0.439774	0.00649165	0.095208	0.431474	0.13388	0.121672	0.560977	0.870705	0.371817	0.0845938	0.818004	0.122214	0.300197	0.0685621	0.56341	0.256228	0.256036	0.262272	0.364917	0.249534	0.766792	0.0875839	0.950197	0.347776	0.00647532	0.606872	0.182279	0.220503	0.402237	0.298972	0.452599	0.200365
2.22045e-16	S1P2 pathway(NCI/Nature)	0.435092	0.0480637	0.167758	0.534783	0.226642	0.30953	0.702584	0.149356	0.321347	0.713957	0.572566	0.117534	0.144592	0.228104	0.671605	0.0388537	0.898486	0.387176	0.117687	0.0657001	0.121785	0.608843	0.338909	0.197626	0	0.241223	0.471001	0.0213866	0.267962	0.632436	0.0473817	0.117126	0.247965	0.527165	0.0550586	0.244949	0.146689	0.313522	0.0695454	0.175357	0.46772	0.0999749	0.0298946	0.739918	0.510866	0.207763	0.15257	0.167796
2.22045e-16	Small cell lung cancer(Kegg)	0.535202	0.873118	0.582333	0.1592	0.00429959	0.156644	0.368864	0.0399904	0.539462	0.387513	0.739523	0.254899	0.00705514	0.271232	0.0585227	0.849209	0.287175	0.0590784	0.0942078	0.351918	0.228756	0.0756734	0.0149834	0.068283	0.00486768	0.290518	0.107739	0.413175	0.295287	0.0904005	0.537765	0.457746	0.266653	0.0391141	0.310866	0.920179	0.129333	0.921363	0.306958	0.05625	0.10545	0.01843	0.0456256	0.432367	0.0629455	0.436861	0.00899348	0.359884
4.44089e-16	FOXA transcription factor networks(NCI/Nature)	0.447992	0.461661	0.475546	0.00285571	0.274233	0.199262	0.119134	0.202804	0.207513	0.125376	0.726028	0.599486	0.361377	0.0881064	0.0664091	0.43305	0.305364	0.0244763	0.599708	0.506584	0.0749576	0.430597	0.555095	0.248171	0.282478	0.467453	0.0394636	0.360846	0.750671	0.451458	0.0157163	0.0825569	0.292946	0.361982	0.480762	0.733246	0.638027	0.128561	0.756492	0.398142	0.315	0.572426	0.0263679	0.140908	0.240588	0.257362	0.645037	0.220485
4.44089e-16	Long-term depression(Kegg)	0.415075	0.0145388	0.222833	0.123961	0.162502	0.0220236	0.887285	0.784559	0.141173	0.116563	0.0539281	0.435361	0.361593	0.0647078	0.277029	0.476232	0.898705	0.585831	0.190822	0.287956	0.00125588	0.472292	0.0391916	0.602035	0.172594	0.0722957	0.293594	0.11735	0.208283	0.0630385	0.140112	0.144198	0.411635	0.118362	0.251899	0.0124505	0.780509	0.0316508	0.21759	0.153212	0.0806871	0.0463239	0.530941	0.038873	0.587347	0.142641	0.789323	0.278488
5.55112e-16	Styrene degradation(Kegg)	0.447992	0.461661	0.862379	0.36817	0	0.199262	0.119134	0.641234	0.207513	0.528077	0.282431	0.599486	0.361377	0.454464	0.359178	0.0788572	0.305364	0.254571	0.599708	0.506584	0.0749576	0.430597	0.555095	0.692426	0.282478	0.467453	0.317537	0.360846	0.750671	0.451458	0.206638	0.0825569	0.0459375	0.0526634	0.480762	0.733246	0.638027	0.533627	0.317143	0.398142	0.315	0.572426	0.65357	0.0131582	0.240588	0.257362	0.0248768	0.662214
6.66134e-16	integrin signaling pathway(BioCarta)	0.226543	0.0784995	0.0381454	0.054059	0.673376	0.0988732	0.151282	0.0127782	0.565978	0.0338693	0.126443	0.187966	0.260918	0.300971	0.085542	0.0530531	0.439774	0.913643	0.095208	0.259201	0.477716	0.247451	0.222239	0.0774102	0.230502	0.331978	0.349882	0.122214	0.454189	0.293973	0.110294	0.0729745	0.402835	0.262272	0.364917	0.559365	0.607005	0.845298	0.100625	0.0311328	0.813786	0.0269074	0.0931925	0.874726	0.0292618	0.00533512	0.626525	0.10485
7.77156e-16	EPHA2 forward signaling(NCI/Nature)	0.209733	0.00465931	0.250878	0.277476	0.120422	0.0605853	0.553708	0.0520892	0.63506	0.320746	0.285408	0.239451	0.0943443	0.00415444	0.440315	0.0579355	0.330722	0.114374	0.00146657	0.283235	0.286586	0.679024	0.063441	0.0918455	0.130315	0.220874	0.196975	0.0249872	0.16649	0.712413	0.250781	0.151869	0.143452	0.0948881	0.241183	0.30084	0.539221	0.330778	0.576772	0.623669	0.466801	0.197589	0.0173342	0.623976	0.207331	0.00158405	0.779468	0.172759
1.66533e-15	role of nicotinic acetylcholine receptors in the regulation of apoptosis(BioCarta)	0.500388	0.256262	0.0215513	0.125655	0.342911	0.0145223	0.164926	0.0253975	0.281008	0.0202252	0.360991	0.523558	0.876701	0.244445	0.321335	0.0777397	0.0334759	0.380521	0.0494126	0.335838	0.304883	0.0758364	0.431076	0.133784	0.361094	0.00855132	0.512151	0.117606	0.102025	0.0931267	0.279185	0.223687	0.20167	0.5994	0.537784	0.082837	0.60512	0.0720433	0.653904	0.375509	0.506992	0.105773	0.213577	0.218854	0.0450564	0.0562165	0.822998	0.0984475
2.44249e-15	Riboflavin metabolism(Kegg)	0.10071	0.091367	0.862379	0.36817	0.274233	0.199262	0.516907	0.202804	0.207513	0.528077	0.726028	0.170963	0.361377	0.454464	0.789346	0.43305	0.305364	0.254571	0.171121	0.506584	0.0749576	0.0778402	0.013238	0.248171	0.282478	0.467453	0.0394636	0.360846	0.310215	0.0867675	0.206638	0.403708	0.292946	0.361982	0.480762	0.733246	0.200204	0.533627	0.756492	0.398142	0.315	0.152466	0.0263679	0.554262	0.240588	0.257362	0.645037	0.662214
2.88658e-15	acetylation and deacetylation of rela in nucleus(BioCarta)	0.847118	0.461661	0.113151	0.0546863	0.0408695	0.199262	0.119134	0.202804	0.207513	0.528077	0.726028	0.599486	0.0524679	0.0881064	0.359178	0.43305	0.305364	0.0244763	0.599708	0.506584	0.0749576	0.0778402	0.555095	0.692426	0.0430648	0.467453	0.317537	0.0522971	0.0508873	0.451458	0.206638	0.0825569	0.292946	0.361982	0.480762	0.0452077	0.638027	0.128561	0.317143	0.398142	0.0387782	0.152466	0.65357	0.140908	0.684446	0.257362	0.20592	0.220485
3.10862e-15	Non-small cell lung cancer(Kegg)	0.0448325	0.0138188	0.974844	0.0190752	0.638295	0.209552	0.0275183	0.101761	0.224003	0.0313439	0.654748	0.0677377	0.226433	0.162012	0.167099	0.342789	0.0342346	0.0202898	0.0678898	0.476122	0.0365397	0.338533	0.0424618	0.582732	0.418215	0.178082	0.00933982	0.510888	0.706845	0.0120587	0.22246	0.658662	0.0946169	0.0175831	0.1955	0.226651	0.468095	0.109575	0.272178	0.10284	0.00898355	0.340792	0.114136	0.565188	0.328459	0.174848	0.727447	0.518427
3.55271e-15	phosphatidylcholine biosynthesis pathway(BioCarta)	0.447992	0.461661	0.475546	0.36817	0.718331	0.199262	0.516907	0.641234	0.207513	0.528077	0.282431	0.170963	0.0524679	0.0881064	0.789346	0.43305	0.305364	0.254571	0.0181874	0.506584	0.0749576	0.430597	0.141424	0.692426	0.0430648	0.467453	0.317537	0.0522971	0.310215	0.451458	0.206638	0.0825569	0.292946	0.361982	0.480762	0.733246	0.200204	0.128561	0.317143	0.398142	0.315	0.572426	0.65357	0.554262	0.684446	0.257362	0.20592	0.0279646
5.32907e-15	Dentatorubropallidoluysian atrophy (DRPLA)(Kegg)	0.281077	0.0829827	0.0948003	0.00477807	0.0207387	0.358834	0.118601	0.556709	0.37198	0.397203	0.353924	0.496337	0.1976	0.702411	0.186129	0.678588	0.712115	0.101287	0.000330497	0.368694	0.144303	0.675801	0.433976	0.905412	0.117986	0.318682	0.154686	0.591503	0.394878	0.299003	0.370592	0.231716	0.930109	0.592954	0.0942949	0.124319	0.232546	0.131217	0.726749	0.0521716	0.152342	0.164117	0.0686114	0.148062	0.0867294	0.0174753	0.0642391	0.0733068
5.55112e-15	ras-independent pathway in nk cell-mediated cytotoxicity(BioCarta)	0.500388	0.256262	0.348283	0.611004	0.0690499	0.0145223	0.837671	0.817682	0.281008	0.628905	0.780728	0.523558	0.30639	0.48592	0.529549	0.022288	0.934316	0.746227	0.0494126	0.0150884	0.304883	0.438786	0.220169	0.286276	0.361094	0.108136	0.831908	0.0345293	0.102025	0.0931267	0.279185	0.223687	0.602448	0.877246	0.00210398	0.79372	0.813138	0.0051488	0.437935	0.161954	0.0744216	0.466772	0.000227379	0.677048	0.0450564	0.0562165	0.0820791	0.228492
5.77316e-15	cbl mediated ligand-induced downregulation of egf receptors pathway(BioCarta)	0.17359	0.0261654	0.46436	0.260862	0.190817	0.0841236	0.17538	0.112715	0.418836	0.047139	0.468878	0.586579	0.252381	0.00308643	0.590903	0.346165	0.0678123	0.496198	0.0831617	0.165258	0.166245	0.102158	0.058815	0.160664	0.468956	0.130319	0.200068	0.0603826	0.514705	0.753712	0.090117	0.36111	0.486429	0.64959	0.412922	0.210263	0.643103	0.489505	0.807108	0.299356	0.586398	0.0121086	0.0278187	0.215292	0.15223	0.044436	0.33472	0.130665
7.99361e-15	Olfactory transduction(Kegg)	0.0101389	0.0829827	0.0948003	0.600811	0.0207387	0.358834	0.382301	0.556709	0.37198	0.777308	0.117949	0.190286	0.0385748	0.0789796	0.774407	0.276945	0.712115	0.101287	0.190512	0.111256	0.144303	0.675801	0.0309446	0.0920613	0.117986	0.00123092	0.00250543	0.591503	0.718213	0.299003	0.370592	0.528877	0.126473	0.198225	0.0942949	0.124319	0.00892831	0.404675	0.405036	0.00675452	0.530795	0.00434573	0.25136	0.801336	0.291966	0.0174753	0.562271	0.262286
9.76996e-15	y branching of actin filaments(BioCarta)	0.916379	0.281846	0.146385	0.425621	0.00429959	0.523282	0.668768	0.13269	0.0334289	0.685454	0.249579	0.78378	0.15166	0.271232	0.630152	0.535105	0.532336	0.237998	0.784061	0.00814127	0.228756	0.531025	0.724443	0.068283	0.0262325	0.00479248	0.720192	0.15108	0.0359202	0.565486	0.000412384	0.0219454	0.50829	0.152325	0.00576315	0.102477	0.0386306	0.396893	0.128222	0.00168806	0.71671	0.216274	0.970815	0.432367	0.666726	0.89432	0.00899348	0.156394
1.16573e-14	Signaling mediated by p38-gamma and p38-delta(NCI/Nature)	0.262284	0.562074	0	0.457838	0.427215	0.0277398	0.620948	0.329695	0.266634	0.214543	0.126948	0.70478	0.450052	0.55425	0.533389	0.0178211	0.143406	0.324116	0.283839	0.196009	0.098675	0.138208	0.660364	0.39254	0.437975	0.0233191	0.399147	0.0950563	0.473446	0.152916	0.265555	0.585022	0.0164502	0.450747	0.175043	0.448116	0.742038	0.219493	0.482132	0.491857	0.071499	0.0036975	0.081931	0.2385	0.0989174	0.404885	0.748677	0.0863979
1.18794e-14	a6b1 and a6b4 Integrin signaling(NCI/Nature)	0.224346	0.0801317	0.877599	0.0216964	0.00926037	0.186031	0.0229952	6.8196e-05	0.47141	0.0273292	0.9673	0.842154	0.156702	0.171595	0.186792	0.501275	0.529545	0.0403717	0.162639	0.670604	0.0158222	0.495402	0.040721	0.945835	0.295863	0.365666	0.0970674	0.809268	0.542791	0.166804	0.468961	0.273774	0.972105	0.0611526	0.100026	0.97097	0.764859	0.17297	0.0537023	0.219652	0.0941388	0.0187454	0.064351	0.374575	0.0975508	0.121781	0.417087	0.463788
1.94289e-14	Jak-STAT signaling pathway(Kegg)	0.424393	0.00337936	0.20066	0.064109	0.0519945	0.0841236	0.17538	0.329061	0.418836	0.047139	0.200652	0.586579	0.648813	0.119884	0.101126	0.733992	0.228973	0.496198	0.00179224	0.807643	0.166245	0.342814	0.216243	0.720946	0.468956	0.394027	0.200068	0.251723	0.960885	0.117549	0.417338	0.36111	0.486429	0.0609511	0.412922	0.0598609	0.643103	0.192602	0.24395	0.0809335	0.586398	0.0674647	0.00362312	0.215292	0.15223	0.426086	0.33472	0.361001
1.9984e-14	cell to cell adhesion signaling(BioCarta)	0.535202	0.0982856	0.146385	0.1592	0.471154	0.0298188	0.0439994	0.13269	0.16811	0.161543	0.0954933	0.0940294	0.414076	0.271232	0.0133764	0.240743	0.116538	0.624479	0.0252713	0.351918	0.228756	0.0172674	0.193637	0.196286	0.739596	0.0262865	0.340058	0.413175	0.780619	0.565486	0.033034	0.000244629	0.266653	0.152325	0.310866	0.751749	0.316868	0.167823	0.554666	0.194767	0.71671	0.216274	0.146253	0.723271	0.00248797	0.0191648	0.837786	0.156394
3.10862e-14	cystic fibrosis transmembrane conductance regulator (cftr) and beta 2 adrenergic receptor (b2ar) pathway(BioCarta)	0.103578	0.0447038	0.328204	0.706087	0.0998083	0.107	0.237757	0.175324	0.115301	0.252002	0.831653	0.353757	0.0872611	0.801331	0.41749	0.0343171	0.854856	0.543207	0.664507	0.0656815	0.0165866	0.777298	0.59864	0.0796163	0.573489	0.00817461	0.639003	0.086896	0.0339043	0.440905	0.114409	0.233266	0.311245	0.698348	0.00956062	0.307091	0.71883	0.566256	0.138092	0.114934	0.635413	0.0257568	0.189858	0.88409	0.496664	0.528301	0.17971	0.751699
3.34177e-14	regulation of splicing through sam68(BioCarta)	0.12076	0.281846	0.337504	0.425621	0.471154	0.156644	0.668768	0.588546	0.539462	0.161543	0.487549	0.254899	0.414076	0.271232	0.379416	0.0773103	0.00675005	0.237998	0.513102	0.653075	0.228756	0.0756734	0.433819	0.196286	0.739596	0.290518	0.340058	0.775128	0.121279	0.266853	0.033034	0.457746	0.104862	0.152325	0.310866	0.50314	0.129333	0.167823	0.0386741	0.194767	0.10545	0.464273	0.146253	0.0629131	0.666726	0.0750852	0.837786	0.973172
3.75255e-14	cardiac protection against ros(BioCarta)	0.447992	0.091367	0.113151	0.36817	0.274233	0.199262	0.516907	0.641234	0.207513	0.125376	0.282431	0.170963	0.361377	0.454464	0.359178	0.0788572	0.746521	0.254571	0.171121	0.113561	0.0749576	0.430597	0.555095	0.692426	0.0430648	0.467453	0.317537	0.0522971	0.750671	0.451458	0.206638	0.403708	0.292946	0.361982	0.480762	0.29032	0.638027	0.533627	0.317143	0.398142	0.315	0.152466	0.0263679	0.554262	0.240588	0.257362	0.645037	0.220485
3.79696e-14	ucalpain and friends in cell spread(BioCarta)	0.765295	0.0246611	0.582333	0.1592	0.236483	0.523282	0.668768	0.322391	0.539462	0.0490937	0.0954933	0.0252077	0.15166	0.092676	0.174643	0.0773103	0.287175	0.237998	0.0252713	0.138712	0.228756	0.0756734	0.433819	0.417899	0.0262325	0.102969	0.107739	0.00700249	0.121279	0.565486	0.033034	0.0860256	0.75572	0.415105	0.612773	0.26236	0.582705	0.693626	0.128222	0.05625	0.335823	0.464273	0.146253	0.723271	0.0152573	0.0750852	0.837786	0.359884
3.88578e-14	platelet amyloid precursor protein pathway(BioCarta)	0.17359	0.385865	0.0524565	0.260862	0.455026	0.0841236	0.465069	0.329061	0.09084	0.481376	0.200652	0.586579	0.252381	0.75685	0.299465	0.103895	0.228973	0.496198	0.271025	0.165258	0.0126534	0.102158	0.521069	0.720946	0.76715	0.130319	0.589963	0.251723	0.0123643	0.753712	0.090117	0.0298952	0.779884	0.64959	0.141603	0.210263	0.324334	0.489505	0.24395	0.0809335	0.197178	0.546638	0.123002	0.215292	0.396768	0.044436	0.33472	0.130665
4.91829e-14	Aurora C signaling(NCI/Nature)	0.447992	0.461661	0.113151	0.0546863	0.718331	0.199262	0.119134	0.202804	0.207513	0.125376	0.282431	0.170963	0.361377	0.0881064	0.789346	0.43305	0.305364	0.254571	0.171121	0.506584	0.0749576	0.00501085	0.555095	0.248171	0.726071	0.0940485	0.317537	0.0522971	0.310215	0.451458	0.206638	0	0.292946	0.361982	0.480762	0.733246	0.638027	0.128561	0.756492	0.398142	0.0387782	0.152466	0.213055	0.140908	0.684446	0.257362	0.20592	0.220485
5.70655e-14	gata3 participate in activating the th2 cytokine genes expression(BioCarta)	0.535202	0.582115	0.0440966	0.1592	0.236483	0.00383489	0.911565	0.13269	0.16811	0.387513	0.249579	0.254899	0.414076	0.867374	0.174643	0.535105	0.0340738	0.0590784	0.513102	0.653075	0.0257686	0.23736	0.0149834	0.885827	0.914621	0.59148	0.340058	0.0386458	0.295287	0.266853	0.537765	0.0860256	0.50829	0.415105	0.310866	0.0287619	0.829959	0.0517961	0.00791436	0.194767	0.71671	0.00321856	0.010099	0.192589	0.0629455	0.210196	0.968348	0.0499836
1.60205e-13	Methane metabolism(Kegg)	0.10071	0.461661	0.475546	0.0546863	0.274233	0.199262	0.119134	0.0242382	0.207513	0.125376	0.726028	0.170963	0.361377	0.454464	0.0664091	0.43305	0.04947	0.254571	0.0181874	0.113561	0.0749576	0.00501085	0.141424	0.0343111	0.282478	0.467453	0.317537	0.0522971	0.750671	0.451458	0.206638	0.0825569	0.0459375	0.0526634	0.100407	0.29032	0.200204	0.533627	0.756492	0.398142	0.315	0.152466	0.213055	0.554262	0.684446	0.257362	0.20592	0.662214
1.69087e-13	Pathogenic Escherichia coli infection(Kegg)	0.262284	0.160423	0.288432	0.457838	0.0140759	0.256436	0.204786	0.329695	0.266634	0.632588	0.822066	0.283605	0.450052	0.55425	0.533389	0.530768	0.467322	0.324116	0.704998	0.610109	0.098675	0.138208	0.239289	0.39254	0.015093	0.568345	0.0727067	0.449443	0.473446	0.152916	0.265555	0.585022	0.0164502	0.450747	0.582669	0.448116	0.742038	0.638338	0.152153	0.117	0.396168	0.256036	0.00784691	0.2385	0.0989174	0.404885	0.748677	0.764761
3.06866e-13	gamma-aminobutyric acid receptor life cycle pathway(BioCarta)	0.835599	0.038387	0.455924	0.197001	0.317318	0.557329	0.721062	0.659467	0.195807	0.737002	0.332984	0.136309	0.188089	0.325947	0.105541	0.589245	0.621	0.659522	0.0433964	0.0604485	0.0309674	0.287617	0.0942048	0.268298	0.149551	0.138489	0.385513	0.463347	0.0675466	0.321022	0.000709798	0.564211	0.815272	0.807566	0.0105856	0.159429	0.653752	0.463512	0.072295	0.238626	0.132738	0.0321841	0.205154	0.501056	0.101911	0.285424	0.19288	0.440871
3.26406e-13	Arf6 downstream pathway(NCI/Nature)	0.294948	0.281846	0.582333	0.425621	0.08852	0.523282	0.149386	0.13269	0.539462	0.387513	0.0954933	0.0940294	0.77575	0.867374	0.0585227	0.0177763	0.116538	0.237998	0.0942078	0.351918	0.228756	0.847023	0.724443	0.680951	0.0262325	0.0262865	0.023628	0.15108	0.295287	0.266853	0.537765	0.0860256	0.0296452	0.152325	0.11431	0.102477	0.582705	0.396893	0.128222	0.815972	0.00350428	0.216274	0.0456256	0.723271	0.40213	0.210196	0.0416577	0.156394
3.32512e-13	Pantothenate and CoA biosynthesis(Kegg)	0.290275	0.174131	0.328204	0.317142	0.822602	0.0154951	0.237757	0.175324	0.462199	0.252002	0.00360061	0.0336872	0.0872611	0.801331	0.181441	0.145641	0.612347	0.167135	0.132563	0.52509	0.187625	0.409306	0.096053	0.241712	0.294734	0.0470707	0.246686	0.306666	0.620297	0.440905	0.460614	0.0755122	0.115743	0.016404	0.485616	0.113435	0.415921	0.259252	0.138092	0.741816	0.05884	0.0257568	0.740094	0.0954538	0.0741837	0.000147021	0.72848	0.0607517
3.78142e-13	GnRH signaling pathway(Kegg)	0.0202452	0.0612198	0.0829909	0.401379	0.295132	0.318247	0.038761	0.512704	0.112038	0.121769	0.511763	0.225014	0.908577	0.0563843	0.151802	0.537738	0.19782	0.447787	0.416971	0.0987865	0.340085	0.287942	0.155788	0.0131535	0.16048	0.00494509	0.586465	0.171655	0.376469	0.815256	0.110878	0.76812	0.0269781	0.17331	0.386822	0.0743859	0.0193013	0.499069	0.218385	0.00687794	0.867115	0.00677518	0.332507	0.154649	0.80282	0.123849	0.521691	0.0790071
4.79061e-13	Signaling mediated by p38-alpha and p38-beta(NCI/Nature)	0.116217	0.0801317	0.153129	0.347472	0.0694405	0.789032	0.69256	0.966074	0.20342	0.313809	0.465466	0.0742688	0.156702	0.336079	0.0138661	0.0559895	0.0452841	0.311439	0.00269042	0.458786	0.420494	0.284139	0.5774	0.862123	0.163554	0.0320585	0.467312	0.330757	0.110924	0.329355	0.0657397	0.149944	0.0895099	0.157645	0.217026	0.0359453	0.118949	0.726768	0.38467	0.656388	0.461018	0.619099	0.628529	0.903736	0.705875	0.393795	0.128964	0.289314
5.06706e-13	angiotensin ii mediated activation of jnk pathway via pyk2 dependent signaling(BioCarta)	0.0861981	0.0237698	0.516736	0.682158	0.0846517	0.243294	0.612897	0.0237641	0.543515	0.0252043	0.644488	0.154474	0.233329	0.0574145	0.689976	0.104951	0.234593	0.669354	0.154851	0.390128	0.463963	0.217264	0.333661	0.0229554	0.18475	0.0261308	0.799659	0.10452	0.0657051	0.260188	0.262119	0.198854	0.109464	0.234588	0.0813428	0.201231	0.121601	0.069362	0.147334	0.0675959	0.315148	0.221723	0.146645	0.701559	0.517207	0.248935	0.400965	0.450534
5.34683e-13	role of pi3k subunit p85 in regulation of actin organization and cell migration(BioCarta)	0.535202	0.0246611	0.582333	0.783604	0.236483	0.523282	0.149386	0.13269	0.16811	0.685454	0.487549	0.512702	0.414076	0.271232	0.630152	0.535105	0.929923	0.624479	0.784061	0.138712	0.0257686	0.23736	0.724443	0.0169473	0.249654	0.0262865	0.340058	0.15108	0.0359202	0.864922	0.166881	0.0860256	0.50829	0.152325	0.0303503	0.751749	0.129333	0.693626	0.128222	0.05625	0.71671	0.216274	0.344153	0.723271	0.18505	0.89432	0.13676	0.359884
6.245e-13	links between pyk2 and map kinases(BioCarta)	0.0603019	0.318002	0.167577	0.709374	0.0535026	0.262987	0.818522	0.0783938	0.565978	0.0815073	0.828039	0.187966	0.260918	0.158135	0.595354	0.252726	0.439774	0.691323	0.498948	0.431474	0.477716	0.121672	0.222239	0.0338523	0.126519	0.331978	0.349882	0.122214	0.0417238	0.293973	0.282822	0.558313	0.0716678	0.695775	0.20551	0.559365	0.273514	0.00429924	0.318518	0.081776	0.343385	0.140035	0.00553073	0.558751	0.402237	0.173879	0.988902	0.10485
7.8193e-13	phospholipids as signalling intermediaries(BioCarta)	0.0813935	0.0128815	0.522997	0.193003	0.0968862	0.0174635	0.0316451	0.074141	0.818437	0.0128139	0.699646	0.868374	0.181028	0.591478	0.394092	0.165124	0.260945	0.884124	0.539568	0.307688	0.108282	0.161214	0.0548457	0.264184	0.355358	0.0422387	0.264967	0.605148	0.0717084	0.584376	0.493717	0.509892	0.232722	0.182079	0.43926	0.551091	0.639061	0.207388	0.161904	0.250484	0.753246	0.0269154	0.0366164	0.62049	0.129532	0.15949	0.656829	0.342273
7.94365e-13	IL4-mediated signaling events(NCI/Nature)	0.829693	0.477948	0.0735797	0.0470027	0.782143	0.00178777	0.431088	0.246065	0.407049	0.0962576	0.209051	0.636595	0.244097	0.213073	0.148997	0.771873	0.00736088	0.265071	0.127088	0.275495	0.422477	0.97317	0.00658136	0.459125	0.398715	0.161152	0.126034	0.00784404	0.413706	0.204439	0.927199	0.283021	0.556558	0.905192	0.120509	0.0189757	0.560997	0.372991	0.939064	0.887165	0.665079	0.52799	0.511811	0.15105	0.00157773	0.289786	0.474148	0.0970685
8.3733e-13	Adipocytokine signaling pathway(Kegg)	0.0511062	0.183403	0.278821	0.347472	0.149136	0.448162	0.00707509	0.241434	0.0666418	0.715608	0.800558	0.00267765	0.156702	0.766791	0.0390413	0.0559895	0.702446	0.126127	0.162639	0.670604	0.420494	0.135839	0.100449	0.36745	0.645299	0.788964	0.467312	0.0602414	0.110924	0.166804	0.468961	0.0703759	0.182812	0.157645	0.0127159	0.315528	0.019085	0.326309	0.00169803	0.00262157	0.23239	0.0187454	0.268935	0.575375	0.00447305	0.235414	0.417087	0.289314
8.51208e-13	Glycerophospholipid metabolism(Kegg)	0.0202452	0.828351	0.0829909	0.401379	0.694776	0.0235581	0.249821	0.30579	0.112038	0.269959	0.160408	0.225014	0.387178	0.0563843	0.151802	0.126594	0.19782	0.182613	0.416971	0.231961	0.340085	0.53264	0.155788	0.0131535	0.313457	0.17107	0.297879	0.0595581	0.57893	0.14934	0.709113	0.101231	0.733739	0.17331	0.190554	0.0743859	0.505146	0.0143024	0.10067	0.0899381	0.581185	0.180792	0.0713073	0.543698	0.102097	0.0486257	0.888327	0.00173906
1.25289e-12	Bladder cancer(Kegg)	0.190435	0.0145388	0.893069	0.123961	0.0101326	0.486618	0.107231	0.0211191	0.502327	0.00527803	0.663931	0.435361	0.361593	0.217666	0.104971	0.476232	0.201857	0.000642988	0.729869	0.0239099	0.0209669	0.472292	0.0391916	0.329254	0.053953	0.531287	0.293594	0.738933	0.902384	0.505759	0.500676	0.829007	0.411635	0.118362	0.552392	0.182419	0.241854	0.121412	0.0744933	0.153212	0.0806871	0.159452	0.0243096	0.911465	0.00631876	0.346195	0.0892087	0.810287
1.52434e-12	overview of telomerase rna component gene hterc transcriptional regulation(BioCarta)	0.435092	0.64376	0.791472	0.534783	0.226642	0.30953	0.702584	0.818871	0.321347	0.307111	0.235936	0.117534	0.144592	0.635787	0.0908999	0.611647	0.262315	0.0718798	0.117687	0.282881	0.121785	0.608843	0.0898592	0.197626	0.572632	0.650125	0.111733	0.144169	0.267962	0.225118	0.320098	0.721505	0.0586891	0.145075	0.255033	0.88947	0.146689	0.719542	0.276064	0.570982	0.0138075	0.0999749	0.466975	0.337905	0.189348	0.536301	0.455148	0.836178
1.58196e-12	intrinsic prothrombin activation pathway(BioCarta)	0.751881	0.197487	0.635646	0.441632	0.561353	0.116823	0.295736	0.365674	0.00103182	0.539103	0.214009	0.275338	0.705374	0.845044	0.211057	0.155184	0.259312	0.810858	0.0173454	0.491835	0.0692486	0.576101	0.195106	0.299299	0.383008	0.206784	0.620343	0.201368	0.451499	0.181707	0.0330394	0.00614185	0.0447972	0.706466	0.229064	0.109463	0.190498	0.162394	0.468498	0.767292	0.615071	0.0372691	0.792294	0.935826	0.281265	0.517337	0.582997	0.234793
1.70952e-12	roles of ß arrestin dependent recruitment of src kinases in gpcr signaling(BioCarta)	0.474322	0.234189	0.198899	0.747063	0.431119	0.133115	0.778068	0.81056	0.392865	0.588279	0.646733	0.327894	0.093126	0.424092	0.642109	0.0747249	0.325478	0.828513	0.736757	0.064175	0.373505	0.00629069	0.237632	0.200573	0.452822	0.244643	0.899028	0.00765888	0.336807	0.216359	0.00141651	0.103286	0.0691057	0.234513	0.269544	0.473329	0.623386	0.0316441	0.197008	0.135901	0.646809	0.270969	0.45687	0.425752	0.536837	0.582774	0.816741	0.478933
2.00273e-12	antigen processing and presentation(BioCarta)	0.976633	0.710211	0.62521	0.600811	0.920675	0.358834	0.382301	0.000587049	0.37198	0.777308	0.00185245	0.839606	0.59218	0.702411	0.186129	0.0678693	0.712115	0.0130658	0.044862	0.0201443	0.144303	0.0666711	0.802079	0.30319	0.117986	0.716414	0.154686	0.197055	0.141046	0.699122	0.370592	0.0598308	0.930109	0.198225	0.730412	0.36558	0.868992	0.782516	0.940715	0.637788	0.530795	0.458058	0.000694766	0.801336	0.0867294	0.646048	0.0642391	0.587492
2.06157e-12	nitric oxide signaling pathway(BioCarta)	0.854604	0.710211	0.0948003	0.600811	0.11149	0.358834	0.766641	0.236341	0.37198	0.126929	0.681888	0.496337	0.1976	0.0789796	0.0432855	0.276945	0.712115	0.444353	0.00589082	0.111256	0.144303	0.675801	0.433976	0.632129	0.353992	0.0863061	0.534264	0.038399	0.718213	0.699122	0.0676262	0.231716	0.69604	0.592954	0.0942949	0.124319	0.552026	0.131217	0.405036	0.23695	0.0251951	0.164117	0.25136	0.801336	0.0867294	0.316805	0.562271	0.0733068
2.28018e-12	ß-arrestins in gpcr desensitization(BioCarta)	0.765295	0.281846	0.146385	0.783604	0.72633	0.156644	0.668768	0.833562	0.16811	0.685454	0.487549	0.0940294	0.0388639	0.570402	0.379416	0.240743	0.929923	0.624479	0.513102	0.138712	0.228756	0.23736	0.193637	0.885827	0.0955337	0.290518	0.720192	0.000897486	0.295287	0.266853	0.033034	0.231456	0.266653	0.415105	0.11431	0.50314	0.582705	0.0517961	0.790035	0.476497	0.335823	0.216274	0.847067	0.192589	0.18505	0.436861	0.59547	0.0499836
2.82829e-12	Taurine and hypotaurine metabolism(Kegg)	0.447992	0.461661	0.862379	0.36817	0.274233	0.199262	0.516907	0.202804	0.207513	0.0108539	0.726028	0.599486	0.361377	0.454464	0.0664091	0.43305	0.746521	0.254571	0.599708	0.506584	0.0749576	0.0778402	0.141424	0.248171	0.282478	0.467453	0.317537	0.360846	0.750671	0.451458	0.0157163	0.820081	0.292946	0.361982	0.480762	0.733246	0.200204	0.533627	0.317143	0.398142	0.315	0.152466	0.65357	0.0131582	0.684446	0.0365587	0.645037	0.220485
4.34752e-12	hop pathway in cardiac development(BioCarta)	0.766105	0.235329	0.167758	0.534783	0.560931	0.044062	0.702584	0.44992	0.321347	0.713957	0.235936	0.39432	0.144592	0.635787	0.326065	0.207253	0.262315	0.387176	0.394607	0.0657001	0.121785	0.608843	0.338909	0.197626	0.235989	0.241223	0.471001	0.0213866	0.267962	0.225118	0.320098	0.117126	0.247965	0.145075	0.664577	0.057572	0.816164	0.313522	0.276064	0.570982	0.46772	0.0999749	0.0298946	0.0125968	0.00331035	0.536301	0.455148	0.167796
5.25979e-12	Nitrogen metabolism(Kegg)	0.17359	0.385865	0	0.657469	0.0519945	0.404619	0.465069	0.329061	0.09084	0.481376	0.468878	0.083023	0.252381	0.0244406	0.847809	0.103895	0.794229	0.133285	0.586906	0.450069	0.166245	0.731299	0.521069	0.160664	0.468956	0.130319	0.200068	0.00908759	0.799616	0.117549	0.090117	0.36111	0.0612074	0.253134	0.0312169	0.776745	0.324334	0.0493695	0.0133032	0.299356	0.586398	0.862292	0.665643	0.51984	0.396768	0.044436	0.33472	0.361001
5.32818e-12	Natural killer cell mediated cytotoxicity(Kegg)	0.999321	0.690307	0.964759	0.865372	0.0270677	0.811774	0.283908	0.57918	0.38361	0.00575137	0.394826	0.297428	0.0251892	0.227702	0.215678	0.0210035	0.250186	0.764068	0.192683	0.383973	0.292808	0.0199037	0.277896	0.850885	0.648449	0.019132	0.892772	0.943054	0.173584	0.219889	0.0882262	0.095335	0.791982	0.539282	0.187285	0.553162	0.122072	0.0350208	0.0355299	0.00929978	0.88898	0.741408	0.624445	0.897086	0.352233	0.550101	0.0409175	0.524501
5.69567e-12	role of erk5 in neuronal survival pathway(BioCarta)	0.103857	0.0801931	0.445695	0.0815354	0.362682	0.116823	0.139624	0.0874281	0.128861	0.318036	0.382893	0.690919	0.426809	0.186277	0.211057	0.00429155	0.128641	0.479846	0.691366	0.126718	0.357012	0.15184	0.374879	0.299299	0.582171	0.0853567	0.332384	0.425652	0.451499	0.181707	0.363331	0.293697	0.112686	0.42813	0.229064	0.109463	0.358263	0.0217818	0.283733	0.266746	0.327042	0.413208	0.0383344	0.802427	0.281265	0.168527	0.582997	0.623605
1.28456e-11	Insulin signaling pathway(Kegg)	0.642473	0.0319803	0.576681	0.221417	0.0175702	0.149079	0.437261	0.0214778	0.894527	0.0156972	0.440573	0.507148	0.206734	0.271465	0.801001	0.222463	0.794161	0.767383	0.507818	0.136225	0.529295	0.755997	0.0260276	0.634959	0.0987618	0.00127452	0.12487	0.786427	0.0356757	0.433881	0.164929	0.880293	0.869632	0.788641	0.0985572	0.0552176	0.0474506	0.00620409	0.0403472	0.291813	0.00495817	0.0353318	0.220611	0.229275	0.451862	0.0120451	0.48306	0.242268
1.29553e-11	Aminosugars metabolism(Kegg)	0.642263	0.337846	0.455924	0.197001	0.55906	0.182816	0.433447	0.87225	0.0434697	0.45349	0.575871	0.322664	0.0545183	0.325947	0.257565	0.105469	0.179174	0.659522	0.32305	0.415099	0.248535	0.103339	0.0264337	0.747538	0.333074	0.138489	0.385513	0.463347	0.185757	0.889433	0.194418	0.564211	0.162802	0.0548569	0.152876	0.591714	0.393246	0.463512	0.399977	0.0185215	0.380953	0.534338	0.681271	0.0935235	0.254332	0.523396	0.19288	0.218158
1.37588e-11	Noncanonical Wnt signaling pathway(NCI/Nature)	0.424393	0.125596	0.0524565	0.00989781	0.756688	0.404619	0.17538	0.908559	0.09084	0.82663	0.200652	0.586579	0.648813	0.375779	0.101126	0.0198354	0.506833	0.00209851	0.0831617	0.165258	0.166245	0.731299	0.521069	0.720946	0.200708	0.770145	0.589963	0.0603826	0.960885	0.371585	0.417338	0.13467	0.213494	0.00920976	0.783327	0.00993369	0.0238373	0.489505	0.24395	0.0809335	0.586398	0.236606	0.665643	0.848252	0.15223	0.426086	0.33472	0.0302885
1.71492e-11	ccr3 signaling in eosinophils(BioCarta)	0.0759104	0.0632287	0.10268	0.0535473	0.111186	0.0500272	0.437635	0.542475	0.787963	0.00138702	0.756163	0.435204	0.298577	0.296917	0.137401	0.115477	0.462678	0.568763	0.43576	0.630257	0.405236	0.24883	0.173902	0.488509	0.585398	0.162558	0.921744	0.537791	0.475671	0.504026	0.786397	0.357883	0.262452	0.134671	0.572052	0.256537	0.72283	0.141273	0.0117509	0.190092	0.0791046	0.0953037	0.0161099	0.172548	0.289414	0.515246	0.552402	0.0516563
2.04921e-11	thrombin signaling and protease-activated receptors(BioCarta)	0.0264601	0.212336	0.109402	0.569272	0.120422	0.618304	0.804831	0.545998	0.63506	0.140022	0.723055	0.458862	0.266059	0.434175	0.660654	0.172888	0.330722	0.720105	0.239816	0.11682	0.286586	0.679024	0.625517	0.220922	0.0465791	0.00510353	0.809068	0.265175	0.340462	0.197744	0.63331	0.0564726	0.0527582	0.5577	0.484456	0.737407	0.539221	0.585421	0.576772	0.131021	0.0584587	0.075725	0.338663	0.623976	0.404164	0.00158405	0.321657	0.172759
2.26664e-11	role of erbb2 in signal transduction and oncology(BioCarta)	0.379339	0.00408455	0.442697	0.0424133	0.315755	0.042337	0.209754	0.15538	0.164878	0.22978	0.94144	0.381537	0.502962	0.258576	0.0959041	0.0939173	0.581065	0.540383	0.776898	0.367172	0.011972	0.214752	0.14023	0.425742	0.705003	0.2841	0.067618	0.761808	0.0523769	0.252831	0.769252	0.454463	0.36252	0.763718	0.311378	0.0971918	0.477046	0.112664	0.424016	0.342008	0.395012	0.165736	0.326176	0.477496	0.404267	0.142983	0.306141	0.729072
2.41255e-11	signal dependent regulation of myogenesis by corepressor mitr(BioCarta)	0.435092	0.235329	0.469442	0.150056	0.560931	0.30953	0.294401	0.818871	0.321347	0.713957	0.572566	0.39432	0.526417	0.635787	0.0908999	0.207253	0.262315	0.387176	0.394607	0.282881	0.121785	0.608843	0.338909	0.00362164	0.0543077	0.650125	0.471001	0.144169	0.0663319	0.225118	0.320098	0.117126	0.587179	0.527165	0.255033	0.057572	0.445532	0.719542	0.619512	0.570982	0.10996	0.360078	0.159986	0.337905	0.0386305	0.0445568	0.455148	0.167796
3.01262e-11	d4gdi signaling pathway(BioCarta)	0.042675	0.385865	0.46436	0.260862	0.0519945	0.0841236	0.816903	0.329061	0.418836	0.481376	0.468878	0.083023	0.252381	0.375779	0.101126	0.346165	0.506833	0.133285	0.271025	0.807643	0.166245	0.731299	0.216243	0.720946	0.468956	0.394027	0.589963	0.0603826	0.514705	0.753712	0.417338	0.36111	0.213494	0.0609511	0.412922	0.776745	0.324334	0.489505	0.00105191	0.694193	0.586398	0.546638	0.123002	0.848252	0.709735	0.734033	0.115807	0.130665
3.03066e-11	downregulated of mta-3 in er-negative breast tumors(BioCarta)	0.776678	0.549747	0.260267	0.360334	0.230733	0.086759	0.205937	0.85424	0.0961316	0.0307997	0.246439	0.0719783	0.346912	0.535248	0.612145	0.0318398	0.698185	0.769912	0.0721549	0.00112872	0.0552778	0.486759	0.725776	0.568758	0.938823	0.0483533	0.852016	0.345869	0.0192207	0.119688	0.095114	0.0615253	0.462419	0.145072	0.0162834	0.123627	0.440742	0.0980373	0.316279	0.0705365	0.545148	0.14099	0.126708	0.724346	0.170349	0.377054	0.679173	0.288877
3.26433e-11	Parkinson's disease(Kegg)	0.290275	0.456443	0.0285643	0.0920223	0.558946	0.447136	0.540839	0.935031	0.462199	0.252002	0.573407	0.353757	0.307422	0.16668	0.181441	0.413006	0.854856	0.543207	0.354102	0.52509	0.187625	0.143339	0.59864	0.790892	0.106682	0.180267	0.639003	0.306666	0.33872	0.798398	0.0172403	0.488955	0.591539	0.698348	0.485616	0.0277164	0.415921	0.259252	0.349808	0.0242668	0.635413	0.624496	0.0561451	0.597389	0.230276	0.255726	0.17971	0.457256
3.28623e-11	VEGF signaling pathway(Kegg)	0.500388	0.766065	0.177824	0.125655	0.342911	0.263884	0.0173959	0.381314	0.0812362	0.37703	0.184631	0.0492849	0.30639	0.0958286	0.159395	0.022288	0.411833	0.380521	0.0494126	0.335838	0.304883	0.0758364	0.431076	0.133784	0.780806	0.00855132	0.512151	0.305421	0.230956	0.479976	0.279185	0.0980053	0.20167	0.007955	0.537784	0.197355	0.0760863	0.187862	0.0106367	0.0137775	0.225652	0.0356612	0.213577	0.429376	0.478617	0.306064	0.619861	0.228492
3.50896e-11	Long-term potentiation(Kegg)	0.0800791	0.311502	0.313674	0.600811	0.341794	0.358834	0.766641	0.556709	0.37198	0.126929	0.681888	0.496337	0.59218	0.702411	0	0.678588	0.136881	0.444353	0.496654	0.756561	0.144303	0.675801	0.433976	0.30319	0.353992	0.318682	0.534264	0.591503	0.718213	0.699122	0.370592	0.817819	0.369457	0.592954	0.730412	0.36558	0.232546	0.782516	0.726749	0.00675452	0.152342	0.164117	0.574782	0.148062	0.291966	0.316805	0.2409	0.0733068
4.04461e-11	internal ribosome entry pathway(BioCarta)	0.0800791	0.311502	0.0948003	0.204647	0.0207387	0.0630091	0.0221269	0.236341	0.37198	0.777308	0.117949	0.496337	0.1976	0.702411	0.466001	0.276945	0.136881	0.101287	0.00589082	0.368694	0.144303	0.274055	0.148774	0.632129	0.681951	0.318682	0.154686	0.038399	0.937846	0.299003	0.370592	0.231716	0.69604	0.198225	0.730412	0.0241986	0.552026	0.404675	0.405036	0.23695	0.530795	0.164117	0.0686114	0.148062	0.291966	0.316805	0.562271	0.0733068
4.48642e-11	activation of camp-dependent protein kinase pka(BioCarta)	0.0468522	0.0223112	0.288432	0.457838	0.427215	0.256436	0.620948	0.0759127	0.266634	0.0362078	0.437914	0.70478	0.00958524	0.55425	0.184966	0.139893	0.467322	0.324116	0.283839	0.0311128	0.098675	0.52806	0.660364	0.39254	0.12698	0.568345	0.399147	0.00953786	0.473446	0.550972	0.265555	0.585022	0.451493	0.450747	0.582669	0.448116	0.742038	0.219493	0.152153	0.491857	0.396168	0.0488948	0.00784691	0.659515	0.0989174	0.0121319	0.748677	0.354572
4.61512e-11	Methionine metabolism(Kegg)	0.190435	0.844017	0.459918	0.372337	0.871981	0.131279	0.303021	0.784559	0.0247496	0.116563	0.172536	0.0596185	0.117821	0.510568	0.777499	0.0534967	0.201857	0.202214	0.435741	0.879903	0.208457	0.188854	0.0391916	0.132285	0.879616	0.234253	0.0156369	0.11735	0.70891	0.213917	0.500676	0.00712382	0.0128627	0.362549	0.0807264	0.182419	0.0203549	0.63428	0.455583	0.153212	0.289749	0.389874	0.0959393	0.66509	0.00631876	0.0415329	0.515533	0.103189
5.30698e-11	yaci and bcma stimulation of b cell immune responses(BioCarta)	0.201797	0.337846	0.687673	0.0583982	0.139482	0.557329	0.0167746	0.399422	0.195807	0.45349	0.0504933	0.136309	0.188089	0.891639	0.105541	0.105469	0.016778	0.274051	0.136551	0.0604485	0.248535	0.287617	0.0264337	0.268298	0.333074	0.138489	0.135511	0.463347	0.0675466	0.321022	0.194418	0.0498433	0.353195	0.188875	0.370112	0.159429	0.183208	0.463512	0.64306	0.0778092	0.750286	0.277434	0.0755719	0.501056	0.254332	0.285424	0.19288	0.440871
7.78649e-11	Regulation of p38-alpha and p38-beta(NCI/Nature)	0.712643	0.764269	0.46436	0.260862	0.190817	0.404619	0.17538	0.329061	0.09084	0.047139	0.200652	0.586579	0.252381	0.75685	0.0201492	0.346165	0.506833	0.133285	0.271025	0.0392534	0.166245	0.342814	0.521069	0.0406092	0.0559449	0.130319	0.589963	0.0603826	0.235107	0.753712	0.417338	0.0029659	0.486429	0.0609511	0.412922	0.000727425	0.110161	0.192602	0.24395	0.299356	0.586398	0.0674647	0.123002	0.51984	0.396768	0.734033	0.33472	0.0302885
8.94514e-11	fmlp induced chemokine gene expression in hmc-1 cells(BioCarta)	0.638763	0.527858	0.699114	0.798292	0.221375	0.423197	0.65283	0.0937154	0.445887	0.0554371	0.756163	0.128748	0.539029	0.511058	0.422341	0.04361	0.462678	0.568763	0.812028	0.0416453	0.0920489	0.455161	0.0776956	0.0788868	0.239159	0.067905	0.709031	0.297447	0.302385	0.504026	0.443493	0.533482	0.429232	0.540443	0.0288887	0.256537	0.190538	0.141273	0.318854	0.0264514	0.703996	0.0376848	0.00477486	0.172548	0.289414	0.333459	0.552402	0.238624
1.10556e-10	e2f1 destruction pathway(BioCarta)	0.415075	0.522061	0.00144728	0.372337	0.649777	0.486618	0.303021	0.00341671	0.502327	0.894925	0.392361	0.190551	0.0261404	0.510568	0.0269203	0.476232	0.0670596	0.202214	0.435741	0.0239099	0.208457	0.472292	0.666319	0.329254	0.172594	0.531287	0.293594	0.360756	0.70891	0.0630385	0.500676	0.604439	0.185758	0.118362	0.552392	0.406828	0.241854	0.328172	0.455583	0.782025	0.0019411	0.0463239	0.0243096	0.360434	0.315298	0.346195	0.252111	0.810287
1.14739e-10	prion pathway(BioCarta)	0.673258	0.522061	0.222833	0.372337	0.649777	0.486618	0.303021	0.0863402	0.141173	0.00527803	0.663931	0.0596185	0.117821	0.0133703	0.933408	0.476232	0.434272	0.00648292	0.435741	0.0990987	0.0209669	0.188854	0.141542	0.132285	0.392446	0.0722957	0.0825054	0.360756	0.443069	0.213917	0.00281918	0.344601	0.185758	0.118362	0.552392	0.406828	0.0203549	0.328172	0.455583	0.420151	0.678621	0.159452	0.0959393	0.360434	0.315298	0.619355	0.789323	0.278488
1.19982e-10	sprouty regulation of tyrosine kinase signals(BioCarta)	0.297841	0.10252	0.55625	0.318881	0.171794	0.073148	0.607792	0.381314	0.662294	0.180034	0.780728	0.754437	0.30639	0.0293225	0.321335	0.0777397	0.0334759	0.746227	0.297541	0.335838	0.304883	0.207275	0.220169	0.286276	0.361094	0.511584	0.229834	0.305421	0.63958	0.479976	0.279185	0.621248	0.20167	0.5994	0.28892	0.197355	0.374474	0.187862	0.243128	0.375509	0.506992	0.105773	0.0899015	0.218854	0.270151	0.0562165	0.822998	0.655652
1.48024e-10	ctcf: first multivalent nuclear factor(BioCarta)	0.110569	0.0486859	0.273824	0.120918	0.315755	0.00921434	0.0351939	0.485273	0.419687	0.826015	0.33611	0.211666	0.0386099	0.258576	0.349009	0.0939173	0.581065	0.0269399	0.012897	0.367172	0.389577	0.654996	0.00140724	0.253066	0.336226	0.726768	0.184923	0.111962	0.241176	0.114235	0.769252	0.151472	0.728506	0.266831	0.528436	0.0133259	0.150363	0.24013	0.255623	0.0625831	0.676432	0.319538	0.175845	0.477496	0.00499865	0.643306	0.0720508	0.0351949
1.5415e-10	Melanogenesis(Kegg)	0.0542356	0.256262	0.177824	0.125655	0.342911	0.073148	0.607792	0.193503	0.662294	0.37703	0.184631	0.00313593	0.30639	0.7556	0.73349	0.0777397	0.222573	0.135936	0.297541	0.588029	0.304883	0.927825	0.220169	0.497474	0.578979	0.108136	0.831908	0.876222	0.63958	0.0931267	0.279185	0.223687	0.00137614	0.035024	0.792577	0.923195	0.000160088	0.971571	0.109267	0.66503	0.828972	0.466772	0.213577	0.218854	0.873355	0.519952	0.199541	0.655652
1.61343e-10	Leukocyte transendothelial migration(Kegg)	0.427472	0.619007	0.505695	0.365133	0.0291166	0.0126716	0.242033	0.274057	0.0536215	0.609665	0.693112	0.303445	0.347096	0.241148	0.863633	0.349858	0.190804	0.262118	0.0923601	0.114179	0.160654	0.191097	0.198545	0.735689	0.0743426	0.442495	0.43501	0.000785095	0.201574	0.234497	0.0527553	0.104083	0.164574	0.084121	0.479346	0.566879	0.265687	0.0335825	0.122724	0.446709	0.86068	0.855863	0.307672	0.102437	0.0142448	0.616767	0.943164	0.0535298
2.49643e-10	Selenoamino acid metabolism(Kegg)	0.10071	0.461661	0.475546	0.36817	0.274233	0.199262	0.516907	0.0242382	0.207513	0.125376	0.0430523	0.170963	0.0524679	0.454464	0.789346	0.43305	0.746521	0.254571	0.599708	0.506584	0.0749576	0.430597	0.555095	0.248171	0.726071	0.467453	0.00170819	0.0522971	0.750671	0.451458	0.206638	0.403708	0.292946	0.0526634	0.480762	0.29032	0.200204	0.533627	0.317143	0.398142	0.315	0.572426	0.65357	0.554262	0.240588	0.257362	0.645037	0.220485
2.81817e-10	Amyotrophic lateral sclerosis (ALS)(Kegg)	0.103578	0.456443	0.0285643	0.317142	0.0998083	0.447136	0.540839	0.175324	0.115301	0.0162265	0.573407	0.132359	0.697584	0.445479	0.0529371	0.413006	0.126969	0.0317336	0.132563	0.52509	0.187625	0.143339	0.0215769	0.511108	0.106682	0.46528	0.639003	0.696913	0.620297	0.440905	0.460614	0.233266	0.311245	0.0876793	0.0528732	0.307091	0.71883	0.259252	0.138092	0.114934	0.635413	0.624496	0.189858	0.597389	0.496664	0.528301	0.17971	0.944676
2.82912e-10	Epithelial cell signaling in Helicobacter pylori infection(Kegg)	0.110569	0.716019	0.622964	0.279223	0.838183	0.150136	0.0941094	0.00785759	0.770859	0.634224	0.94144	0.0991889	0.112596	0.702377	0.53009	0.660008	0.882938	0.25869	0.212074	0.586858	0.389577	0.0914154	0.00140724	0.253066	0.520837	0.0045566	0.911108	0.501739	0.0186946	0.883867	0.769252	0.454463	0.36252	0.504358	0.528436	0.355896	0.290219	0.428871	0.424016	0.585946	0.000137646	0.0263741	0.03083	0.00138239	0.901009	0.0629892	0.306141	0.347178
2.88658e-10	visceral fat deposits and the metabolic syndrome(BioCarta)	0.516318	0.393528	0.0145811	0.0780597	0.638295	0.209552	0.495386	0.721061	0.224003	0.516274	0.418116	0.648171	0.511868	0.673552	0.34803	0.0413719	0.251858	0.0942536	0.0678898	0.0862428	0.267807	0.338533	0.56674	0.582732	0.418215	0.0593048	0.783126	0.510888	0.00864152	0.375221	0.603885	0.00591718	0.0946169	0.512987	0.0676266	0.0922074	0.468095	0.526657	0.491262	0.10284	0.00898355	0.0511837	0.500289	0.130272	0.150553	0.364408	0.48254	0.285758
3.12601e-10	Alternative NF-kappaB pathway(NCI/Nature)	0.6337	0.562074	0.288432	0.0991646	0.427215	0.0277398	0.620948	0.00701339	0.266634	0.214543	0.437914	0.0583203	0.450052	0.55425	0.533389	0.530768	0.467322	0.324116	0.704998	0.610109	0.098675	0.52806	0.239289	0.39254	0.437975	0.568345	0.399147	0.449443	0.473446	0.152916	0.265555	0.222394	0.830314	0.450747	0.582669	0.828289	0.325995	0.638338	0.482132	0.117	0.071499	0.256036	0.081931	0.0433154	0.785176	0.404885	0.334116	0.354572
4.0817e-10	Lysine degradation(Kegg)	0.55851	0.456443	0.833045	0.00220874	0.0998083	0.447136	0.0143736	0.421303	0.115301	0.557834	0.573407	0.132359	0.0872611	0.801331	0.41749	0.145641	0.126969	0.0038874	0.132563	0.52509	0.187625	0.143339	0.288357	0.241712	0.106682	0.46528	0.0602159	0.306666	0.131494	0.163624	0.114409	0.488955	0.591539	0.0876793	0.194842	0.113435	0.71883	0.566256	0.349808	0.360831	0.00927706	0.624496	0.442292	0.0954538	0.0741837	0.528301	0.17971	0.751699
4.7779e-10	Nongenotropic Androgen signaling(NCI/Nature)	0.151448	0.0612198	0.189316	0.182474	0.147934	0.318247	0.249821	0.0614243	0.337653	0.121769	0.313353	0.640181	0.387178	0.333714	0.0211461	0.292524	0.567501	0.182613	0.416971	0.0987865	0.340085	0.786541	0.155788	0.4244	0.0676169	0.359635	0.297879	0.171655	0.57893	0.575639	0.335593	0.0377021	0.337031	0.388442	0.386822	0.331088	0.299052	0.280273	0.218385	0.0899381	0.581185	0.074654	0.332507	0.543698	0.102097	0.0486257	0.731668	0.763762
5.55403e-10	the igf-1 receptor and longevity(BioCarta)	0.673258	0.226778	0.222833	0.0281448	0.649777	0.131279	0.303021	0.0211191	0.502327	0.000610157	0.663931	0.935774	0.739583	0.510568	0.0269203	0.0103427	0.0670596	0.585831	0.190822	0.287956	0.208457	0.188854	0.141542	0.602035	0.172594	0.531287	0.0825054	0.11735	0.70891	0.213917	0.500676	0.144198	0.888716	0.118362	0.251899	0.886493	0.780509	0.121412	0.719424	0.420151	0.289749	0.0463239	0.0959393	0.360434	0.123998	0.0415329	0.515533	0.810287
7.29553e-10	t cell receptor signaling pathway(BioCarta)	0.803149	0.511234	0.0859293	0.132998	0.113405	0.262987	0.651427	0.033905	0.285197	0.0815073	0.535327	0.326121	0.694425	0.300971	0.284899	0.0530531	0.439774	0.200079	0.0420223	0.259201	0.477716	0.430229	0.376992	0.426767	0.0610668	0.180592	0.5887	0.259735	0.0417238	0.293973	0.282822	0.256228	0.567261	0.695775	0.099899	0.559365	0.273514	0.0369675	0.474718	0.347776	0.0227241	0.260165	0.04173	0.558751	0.252522	0.173879	0.626525	0.200365
7.31003e-10	Syndecan-3-mediated signaling events(NCI/Nature)	0.201797	0.337846	0.23882	0.814322	0.55906	0.182816	0.196642	0.187587	0.195807	0.211574	0.800892	0.136309	0.464296	0.325947	0.887613	0.105469	0.0643415	0.659522	0.32305	0.0604485	0.248535	0.027259	0.0942048	0.0336251	0.575965	0.040807	0.385513	0.187401	0.0675466	0.619811	0.042967	0.0498433	0.0142544	0.807566	0.370112	0.348136	0.653752	0.744763	0.845151	0.238626	0.380953	0.0321841	0.0755719	0.501056	0.0304739	0.119923	0.666221	0.440871
1.0453e-09	hiv-1 defeats host-mediated resistance by cem15(BioCarta)	0.262284	0.0223112	0.0547244	0.457838	0.12125	0.256436	0.204786	0.745081	0.266634	0.632588	0.126948	0.70478	0.450052	0.0211069	0.533389	0.530768	0.467322	0.324116	0.00478202	0.196009	0.098675	0.138208	0.660364	0.103801	0.437975	0.568345	0.0727067	0.449443	0.84308	0.550972	0.00154461	0.222394	0.451493	0.0956873	0.175043	0.448116	0.325995	0.638338	0.847945	0.0133269	0.396168	0.256036	0.344179	0.659515	0.0989174	0.109839	0.334116	0.354572
1.27949e-09	erk1/erk2 mapk signaling pathway(BioCarta)	0.2967	0.00257216	0.198899	0.100259	0.255138	0.0353638	0.173234	0.118845	0.392865	0.588279	0.4527	0.0266372	0.73536	0.0946093	0.277664	0.377254	0.325478	0.828513	0.328384	0.540608	0.373505	0.182295	0.013448	0.0364921	0.452822	0.244643	0.0550485	0.464293	0.524485	0.417452	0.145059	0.213963	0.296878	0.466853	0.48274	0.00724157	0.046091	0.199878	0.03631	0.30413	0.361168	0.0529374	0.135616	0.236091	0.536837	0.219276	0.252848	0.679248
1.29883e-09	Systemic lupus erythematosus(Kegg)	0.262284	0.0223112	0.0547244	0.0991646	0.81537	0.256436	0.620948	0.745081	0.266634	0.214543	0.126948	0.70478	0.450052	0.0211069	0.874665	0.139893	0.839587	0.0459353	0.00478202	0.610109	0.098675	0.52806	0.660364	0.103801	0.12698	0.568345	0.399147	0.449443	0.473446	0.152916	0.265555	0.222394	0.451493	0.450747	0.175043	0.0161026	0.325995	0.219493	0.847945	0.491857	0.00605737	0.677889	0.344179	0.0433154	0.785176	0.109839	0.334116	0.764761
1.33223e-09	Syndecan-2-mediated signaling events(NCI/Nature)	0.385511	0.394306	0.267751	0.213532	0.198633	0.345104	0.139624	0.573967	0.128861	0.154576	0.382893	0.475282	0.921277	0.379079	0.00286922	0.334782	0.0528663	0.0671948	0.275781	0.126718	0.0692486	0.000808265	0.598	0.492637	0.214097	0.206784	0.332384	0.0750881	0.451499	0.619112	0.000123223	0.00614185	0.607888	0.0760648	0.67677	0.601513	0.566348	0.32939	0.0613842	0.266746	0.615071	0.100823	0.0383344	0.5962	0.140817	0.168527	0.777413	0.415874
1.34075e-09	il 3 signaling pathway(BioCarta)	0.673258	0.226778	0.459918	0.123961	0.377286	0.131279	0.107231	0.246511	0.141173	0.116563	0.663931	0.935774	0.361593	0.217666	0.00416268	0.0534967	0.201857	0.585831	0.435741	0.592843	0.208457	0.815424	0.361764	0.602035	0.392446	0.848999	0.0825054	0.0259885	0.984509	0.505759	0.140112	0.00712382	0.411635	0.362549	0.251899	0.406828	0.502954	0.63428	0.21759	0.153212	0.289749	0.0463239	0.264993	0.911465	0.00069318	0.00805706	0.252111	0.278488
1.38607e-09	induction of apoptosis through dr3 and dr4/5 death receptors(BioCarta)	0.222325	0.484714	0.622964	0.773945	0.315755	0.397657	0.209754	0.0254328	0.164878	0.415988	0.33611	0.0991889	0.00247763	0.702377	0.847749	0.0939173	0.581065	0.540383	0.0391692	0.367172	0.389577	0.654996	0.282586	0.618885	0.705003	0.2841	0.0198537	0.0106973	0.241176	0.0426014	0.417359	0.454463	0.36252	0.504358	0.311378	0.20156	0.150363	0.24013	0.424016	0.0625831	0.676432	0.319538	0.326176	0.139077	0.0490352	0.00178799	0.691438	0.0894435
1.4132e-09	B cell receptor signaling pathway(Kegg)	0.834912	0.347996	0.35149	0.182474	0.00110513	0.00414095	0.249821	0.0614243	0.112038	0.269959	0.511763	0.640181	0.0599309	0.581756	0.843389	0.0436998	0.365337	0.447787	0.225403	0.231961	0.340085	0.0424005	0.0613771	0.93219	0.712395	0.0653339	0.586465	0.171655	0.206184	0.575639	0.110878	0.390641	0.537651	0.0603586	0.0241284	0.331088	0.718143	0.128278	0.0026295	0.230284	0.581185	0.794423	0.169797	0.154649	0.404637	0.258479	0.0643384	0.351963
1.46648e-09	transcriptional activation of dbpb from mrna(BioCarta)	0.281077	0.0131448	0.313674	0.600811	0.341794	0.358834	0.382301	0.871303	0.37198	0.777308	0.117949	0.496337	0.59218	0.0789796	0.186129	0.276945	0.38775	0.444353	0.044862	0.368694	0.144303	0.0666711	0.802079	0.0920613	0.117986	0.318682	0.534264	0.038399	0.394878	0.699122	0.370592	0.231716	0.369457	0.198225	0.730412	0.36558	0.552026	0.131217	0.726749	0.0521716	0.530795	0.0358327	0.0686114	0.801336	0.291966	0.0174753	0.2409	0.262286
1.62027e-09	rho cell motility signaling pathway(BioCarta)	0.190435	0.226778	0.0153589	0.123961	0.162502	0.486618	0.107231	0.246511	0.502327	0.319722	0.663931	0.0596185	0.361593	0.217666	0.104971	0.191713	0.701384	0.202214	0.0597395	0.287956	0.208457	0.188854	0.666319	0.844852	0.172594	0.531287	0.682179	0.0259885	0.208283	0.213917	0.500676	0.144198	0.185758	0.362549	0.251899	0.182419	0.95259	0.121412	0.0171423	0.153212	0.0806871	0.159452	0.264993	0.66509	0.315298	0.346195	0.252111	0.278488
1.6224e-09	Ras signaling in the CD4+ TCR pathway(NCI/Nature)	0.435092	0.235329	0.469442	0.150056	0.226642	0.30953	0.0703642	0.44992	0.321347	0.307111	0.572566	0.782395	0.144592	0.635787	0.326065	0.0388537	0.898486	0.387176	0.394607	0.0657001	0.121785	0.608843	0.338909	0.197626	0.00528933	0.241223	0.471001	0.144169	0.267962	0.632436	0.0473817	0.117126	0.587179	0.527165	0.0550586	0.244949	0.146689	0.719542	0.0695454	0.175357	0.10996	0.0148414	0.466975	0.337905	0.189348	0.536301	0.15257	0.47909
1.80239e-09	Allograft rejection(Kegg)	0.147078	0.235329	0.167758	0.534783	0.560931	0.30953	0.294401	0.44992	0.0477835	0.0756908	0.572566	0.39432	0.526417	0.0456089	0.671605	0.0388537	0.262315	0.00701853	0.117687	0.691916	0.121785	0.608843	0.740728	0.041252	0.235989	0.05011	0.471001	0.525761	0.610435	0.225118	0.320098	0.117126	0.247965	0.527165	0.0550586	0.00573527	0.445532	0.313522	0.619512	0.175357	0.10996	0.360078	0.466975	0.337905	0.853753	0.207763	0.15257	0.47909
1.93935e-09	Glycosphingolipid biosynthesis - globoseries(Kegg)	0.424393	0.764269	0.20066	0.657469	0.455026	0.404619	0.816903	0.329061	0.418836	0.82663	0.00907287	0.083023	0.0606475	0.119884	0.590903	0.103895	0.794229	0.496198	0.0831617	0.450069	0.166245	0.0193554	0.216243	0.160664	0.0559449	0.770145	0.589963	0.648132	0.0705006	0.371585	0.417338	0.883065	0.213494	0.0609511	0.412922	0.210263	0.324334	0.831351	0.962983	0.299356	0.586398	0.236606	0.123002	0.215292	0.15223	0.044436	0.115807	0.130665
2.31948e-09	role of ß-arrestins in the activation and targeting of map kinases(BioCarta)	0.70407	0.500146	0.348283	0.611004	0.766562	0.073148	0.607792	0.817682	0.281008	0.628905	0.780728	0.297123	0.0347596	0.7556	0.73349	0.0777397	0.816825	0.746227	0.91642	0.151726	0.304883	0.0758364	0.0894701	0.716817	0.578979	0.26597	0.831908	0.00781153	0.422592	0.0931267	0.0803567	0.409945	0.0852342	0.5994	0.121842	0.378454	0.60512	0.0217711	0.437935	0.375509	0.506992	0.709108	0.63771	0.218854	0.478617	0.735201	0.619861	0.427434
2.57503e-09	Endometrial cancer(Kegg)	0.29714	0.0138188	0.974844	0.0780597	0.200735	0.049139	0.0946642	0.000147499	0.60563	0.104446	0.849607	0.648171	0.511868	0.162012	0.167099	0.638537	0.251858	0.691296	0.0678898	0.476122	0.267807	0.634432	0.131164	0.161348	0.849664	0.0593048	0.429536	0.225643	0.706845	0.158424	0.22246	0.0931636	0.67513	0.227336	0.0676266	0.226651	0.243549	0.274077	0.491262	0.283887	0.424715	0.150718	0.114136	0.30866	0.328459	0.364408	0.105453	0.518427
2.61122e-09	chrebp regulation by carbohydrates and camp(BioCarta)	0.103578	0.0447038	0.328204	0.706087	0.281826	0.0154951	0.540839	0.175324	0.115301	0.252002	0.831653	0.353757	0.0162916	0.801331	0.694952	0.145641	0.854856	0.543207	0.664507	0.52509	0.187625	0.143339	0.288357	0.241712	0.294734	0.46528	0.246686	0.0161936	0.131494	0.163624	0.114409	0.0755122	0.115743	0.698348	0.485616	0.839976	0.93347	0.259252	0.631477	0.360831	0.635413	0.0257568	0.0561451	0.88409	0.0741837	0.528301	0.427726	0.457256
2.72559e-09	O-Glycan biosynthesis(Kegg)	0.147078	0.235329	0.469442	0.534783	0.226642	0.30953	0.294401	0.44992	0.321347	0.713957	0.572566	0.39432	0.0214887	0.0456089	0.326065	0.207253	0.603994	0.0718798	0.117687	0.282881	0.121785	0.608843	0.0126929	0.522482	0.0543077	0.05011	0.471001	0.144169	0.267962	0.632436	0.320098	0.380297	0.587179	0.145075	0.255033	0.88947	0.02623	0.313522	0.905054	0.570982	0.10996	0.0148414	0.0298946	0.739918	0.510866	0.0445568	0.15257	0.0321323
3.31018e-09	Nectin adhesion pathway(NCI/Nature)	0.133695	0.170802	0.0584401	0.52438	0.200735	0.209552	0.495386	0.0318658	0.224003	0.516274	0.2138	0.864186	0.0730565	0.380593	0.34803	0.342789	0.251858	0.31001	0.0678898	0.0862428	0.267807	0.338533	0.960842	0.34469	0.213875	0.0593048	0.429536	0.225643	0.260168	0.668729	0.22246	0.227998	0.230987	0.227336	0.428316	0.0284531	0.468095	0.526657	0.272178	0.0277475	0.00898355	0.0131845	0.114136	0.565188	0.565649	0.0182365	0.727447	0.123517
3.41095e-09	chromatin remodeling by hswi/snf atp-dependent complexes(BioCarta)	0.712643	0.385865	0.20066	0.657469	0.756688	0.404619	0.465069	0.329061	0.418836	0.186771	0.200652	0.586579	0.648813	0.375779	0.299465	0.0198354	0.506833	0.496198	0.0831617	0.165258	0.166245	0.342814	0.521069	0.410084	0.468956	0.394027	0.589963	0.00908759	0.514705	0.753712	0.090117	0.0029659	0.213494	0.64959	0.412922	0.0598609	0.324334	0.489505	0.807108	0.694193	0.586398	0.0121086	0.123002	0.51984	0.396768	0.00044316	0.653292	0.0302885
3.6279e-09	Glyoxylate and dicarboxylate metabolism(Kegg)	0.147078	0.0480637	0.469442	0.534783	0.0509891	0.30953	0.0703642	0.149356	0.321347	0.307111	0.572566	0.117534	0.526417	0.635787	0.0108877	0.207253	0.262315	0.387176	0.394607	0.0657001	0.121785	0.608843	0.338909	0.859865	0.0543077	0.650125	0.111733	0.525761	0.610435	0.0446117	0.0473817	0.380297	0.587179	0.145075	0.664577	0.583561	0.146689	0.719542	0.0695454	0.175357	0.10996	0.360078	0.466975	0.0893934	0.189348	0.207763	0.15257	0.167796
4.83984e-09	cycling of ran in nucleocytoplasmic transport(BioCarta)	0.673258	0.522061	0.0747832	0.372337	0.377286	0.486618	0.608788	0.953839	0.502327	0.625866	0.879574	0.435361	0.361593	0.510568	0.277029	0.476232	0.434272	0.0443589	0.0129766	0.00395756	0.208457	0.188854	0.666319	0.602035	0.392446	0.234253	0.682179	0.0259885	0.443069	0.834978	0.140112	0.344601	0.681491	0.118362	0.251899	0.406828	0.241854	0.63428	0.719424	0.153212	0.678621	0.00930315	0.530941	0.66509	0.83602	0.619355	0.789323	0.278488
5.1691e-09	il22 soluble receptor signaling pathway(BioCarta)	0.805122	0.0447038	0.124133	0.0920223	0.558946	0.107	0.540839	0.935031	0.0174554	0.557834	0.106643	0.353757	0.697584	0.445479	0.181441	0.145641	0.330976	0.167135	0.132563	0.225004	0.187625	0.409306	0.096053	0.790892	0.0255024	0.813698	0.246686	0.0161936	0.131494	0.440905	0.460614	0.233266	0.591539	0.0876793	0.485616	0.307091	0.415921	0.869221	0.349808	0.114934	0.635413	0.109173	0.0561451	0.0954538	0.0156567	0.0864697	0.427726	0.200578
5.42219e-09	phosphorylation of mek1 by cdk5/p35 down regulates the map kinase pathway(BioCarta)	0.516318	0.393528	0.568022	0.236648	0.400591	0.209552	0.0946642	0.101761	0.60563	0.104446	0.654748	0.185289	0.511868	0.162012	0.0615708	0.0413719	0.466688	0.691296	0.64857	0.476122	0.267807	0.338533	0.0424618	0.161348	0.65484	0.404011	0.165398	0.833163	0.476845	0.158424	0.603885	0.658662	0.0946169	0.512987	0.714374	0.226651	0.0306382	0.109575	0.118492	0.283887	0.424715	0.340792	0.0370075	0.565188	0.565649	0.0649981	0.727447	0.755664
5.77332e-09	Retinol metabolism(Kegg)	0.0101389	0.311502	0.62521	0.600811	0.11149	0.00616766	0.118601	0.556709	0.0681841	0.777308	0.353924	0.00587643	0.59218	0.302666	0.466001	0.276945	0.712115	0.444353	0.496654	0.756561	0.144303	0.675801	0.433976	0.0920613	0.353992	0.318682	0.534264	0.197055	0.141046	0.299003	0.370592	0.528877	0.024797	0.592954	0.335403	0.124319	0.0608333	0.404675	0.0307727	0.0521716	0.0251951	0.00434573	0.880002	0.432826	0.0867294	0.316805	0.0642391	0.262286
7.89544e-09	Arf6 trafficking events(NCI/Nature)	0.932233	0.596305	0.546257	0.182474	0.950584	0.0235581	0.038761	0.512704	0.710821	0.121769	0.511763	0.640181	0.908577	0.819178	0.00107523	0.537738	0.19782	0.791387	0.0362335	0.231961	0.340085	0.123745	0.545501	0.0426621	0.95536	0.0653339	0.114993	0.171655	0.57893	0.815256	0.335593	0.0109874	0.537651	0.67372	0.190554	0.331088	0.299052	0.128278	0.778757	0.933368	0.292885	0.35768	0.332507	0.920132	0.0381231	0.0486257	0.313891	0.562508
8.13189e-09	regulation of p27 phosphorylation during cell cycle progression(BioCarta)	0.201797	0.89679	0.0935653	0.814322	0.55906	0.557329	0.196642	0.00333832	0.573827	0.45349	0.332984	0.322664	0.0545183	0.624725	0.00652188	0.291471	0.0643415	0.0145871	0.584372	0.0604485	0.0309674	0.103339	0.50258	0.109873	0.800958	0.347529	0.385513	0.463347	0.837034	0.034399	0.194418	0.149345	0.353195	0.188875	0.370112	0.811763	0.393246	0.744763	0.845151	0.529357	0.00580124	0.0321841	0.0755719	0.772652	0.101911	0.762881	0.19288	0.696355
8.6222e-09	Histidine metabolism(Kegg)	0.805122	0.808245	0.328204	0.317142	0.281826	0.447136	0.540839	0.175324	0.462199	0.557834	0.294661	0.353757	0.307422	0.801331	0.41749	0.779847	0.330976	0.543207	0.354102	0.52509	0.0165866	0.409306	0.59864	0.790892	0.968362	0.180267	0.246686	0.086896	0.33872	0.798398	0.114409	0.488955	0.115743	0.308285	0.825858	0.839976	0.93347	0.259252	0.138092	0.114934	0.24329	0.624496	0.442292	0.597389	0.953862	0.960331	0.0519034	0.944676
9.22015e-09	cyclin e destruction pathway(BioCarta)	0.190435	0.522061	0.0153589	0.372337	0.377286	0.486618	0.303021	0.00341671	0.502327	0.625866	0.172536	0.435361	0.0261404	0.510568	0.0269203	0.476232	0.0670596	0.0443589	0.435741	0.0239099	0.208457	0.188854	0.666319	0.132285	0.392446	0.531287	0.293594	0.360756	0.70891	0.0630385	0.500676	0.344601	0.411635	0.362549	0.552392	0.182419	0.241854	0.328172	0.455583	0.782025	0.000168091	0.0463239	0.0959393	0.360434	0.315298	0.346195	0.515533	0.810287
9.45708e-09	Signaling events mediated by HDAC Class III(NCI/Nature)	0.621338	0.3928	0.522997	0.381798	0.0968862	0.472504	0.177577	0.157592	0.0768381	0.0373783	0.35523	0.868374	0.181028	0.591478	0.564974	0.000427703	0.593024	0.33797	0.352415	0.307688	0.435361	0.161214	0.249884	0.142683	0.528592	0.406772	0.113851	0.07349	0.606162	0.0881911	0.221402	0.105016	0.855875	0.366948	0.122979	0.851659	0.453075	0.207388	0.161904	0.250484	0.937677	0.828843	0.319874	0.62049	0.403404	0.454262	0.656829	0.699377
1.07803e-08	Arachidonic acid metabolism(Kegg)	0.0264601	0.447885	0.00821829	0.863297	0.482475	0.618304	0.957289	5.0106e-05	0.63506	0.0475255	0.501058	0.458862	0.556561	0.201983	0.0348652	0.683042	0.15985	0.34558	0.893331	0.11682	0.286586	0.679024	0.370817	0.220922	0.130315	0.081798	0.196975	0.265175	0.16649	0.925921	0.250781	0.888404	0.143452	0.0948881	0.241183	0.518707	0.0501962	0.01346	0.00458037	0.00905009	0.805973	0.197589	0.792441	0.623976	0.0843135	0.00853892	0.554044	0.590447
1.08709e-08	Glycosaminoglycan degradation(Kegg)	0.916379	0.281846	0.337504	0.425621	0.236483	0.156644	0.368864	0.13269	0.16811	0.00164315	0.487549	0.254899	0.77575	0.570402	0.630152	0.240743	0.773833	0.237998	0.255232	0.351918	0.228756	0.23736	0.193637	0.680951	0.739596	0.877612	0.340058	0.413175	0.780619	0.0904005	0.166881	0.0860256	0.0296452	0.776458	0.11431	0.26236	0.829959	0.693626	0.554666	0.194767	0.335823	0.0742177	0.847067	0.0148329	0.40213	0.697567	0.13676	0.359884
1.43023e-08	spliceosomal assembly(BioCarta)	0.918257	0.562074	0.288432	0.0991646	0.12125	0.256436	0.0334819	0.0759127	0.266634	0.0362078	0.126948	0.283605	0.00958524	0.55425	0.184966	0.530768	0.467322	0.324116	0.704998	0.196009	0.098675	0.138208	0.239289	0.792389	0.437975	0.164778	0.0727067	0.449443	0.84308	0.550972	0.265555	0.585022	0.830314	0.00963958	0.582669	0.448116	0.0744138	0.219493	0.847945	0.491857	0.396168	0.256036	0.756701	0.659515	0.382259	0.109839	0.0777246	0.0863979
1.56437e-08	how progesterone initiates the oocyte maturation(BioCarta)	0.103857	0.0264353	0.134411	0.213532	0.750369	0.345104	0.908271	0.365674	0.128861	0.0616218	0.582055	0.690919	0.202237	0.186277	0.88244	0.334782	0.0177182	0.207345	0.4758	0.724298	0.357012	0.0563163	0.598	0.0650755	0.582171	0.406666	0.332384	0.425652	0.135196	0.619112	0.127558	0.293697	0.0145048	0.203232	0.67677	0.402389	0.764849	0.770247	0.283733	0.111782	0.882868	0.224412	0.0383344	0.5962	0.281265	0.0264382	0.582997	0.926995
1.64846e-08	Glycosphingolipid biosynthesis - lactoseries(Kegg)	0.103578	0.174131	0.600517	0.317142	0.281826	0.447136	0.237757	0.421303	0.115301	0.557834	0.106643	0.664186	0.0872611	0.16668	0.41749	0.145641	0.330976	0.543207	0.132563	0.0656815	0.187625	0.409306	0.096053	0.956909	0.0255024	0.46528	0.246686	0.086896	0.131494	0.00673763	0.460614	0.488955	0.591539	0.308285	0.485616	0.587054	0.415921	0.259252	0.631477	0.0242668	0.00927706	0.313066	0.740094	0.0213915	0.230276	0.255726	0.17971	0.200578
1.72102e-08	p38 signaling mediated by MAPKAP kinases(NCI/Nature)	0.103857	0.197487	0.635646	0.441632	0.362682	0.0291067	0.514545	0.573967	0.365492	0.0200973	0.766565	0.275338	0.202237	0.625187	0.375542	0.155184	0.0528663	0.0671948	0.4758	0.724298	0.357012	0.32982	0.195106	0.948982	0.383008	0.00780484	0.332384	0.425652	0.451499	0.372765	0.127558	0.0653589	0.408884	0.0226639	0.67677	0.229228	0.905493	0.0657332	0.144867	0.266746	0.133486	0.224412	0.100617	0.373068	0.47193	0.321445	0.777413	0.623605
1.83656e-08	melanocyte development and pigmentation pathway(BioCarta)	0.215385	0.301744	0.260267	0.153068	0.417696	0.291134	0.409751	0.671446	0.309451	0.67793	0.437359	0.584255	0.144303	0.288606	0.405655	0.00796049	0.292048	0.158747	0.584726	0.190344	0.322712	0.246893	0.489626	0.183331	0.828469	0.807059	0.852016	0.345869	0.503007	0.283192	0.685768	0.152725	0.00348563	0.348105	0.824082	0.123627	0.108381	0.44437	0.159527	0.420587	0.545148	0.526543	0.271491	0.724346	0.549582	0.377054	0.456753	0.879167
1.9585e-08	alternative complement pathway(BioCarta)	0.956295	0.0480637	0.791472	0.150056	0.560931	0.30953	0.294401	0.44992	0.0477835	0.713957	0.572566	0.782395	0.526417	0.228104	0.671605	0.611647	0.898486	0.387176	0.394607	0.691916	0.121785	0.204927	0.338909	0.197626	0.0543077	0.650125	0.471001	0.144169	0.00698592	0.225118	0.0473817	0.117126	0.247965	0.527165	0.664577	0.583561	0.146689	0.313522	0.276064	0.0294631	0.0138075	0.757342	0.0298946	0.0125968	0.510866	0.00402564	0.15257	0.47909
2.03902e-08	Glycolysis / Gluconeogenesis(Kegg)	0.00219375	0.456443	0.328204	0.706087	0.0998083	0.107	0.0714188	0.723257	0.462199	0.0780515	0.573407	0.132359	0.697584	0.16668	0.898761	0.413006	0.612347	0.543207	0.0337601	0.225004	0.187625	0.409306	0.288357	0.790892	0.831703	0.0470707	0.246686	0.306666	0.33872	0.440905	0.460614	0.754151	0.842666	0.308285	0.00956062	0.587054	0.415921	0.566256	0.631477	0.0242668	0.24329	0.624496	0.189858	0.597389	0.496664	0.528301	0.17971	0.200578
2.12499e-08	Fc epsilon RI signaling pathway(Kegg)	0.887286	0.170802	0.343827	0.236648	0.954035	0.049139	0.247631	0.0318658	0.60563	0.265138	0.849607	0.648171	0.0730565	0.162012	0.785154	0.0413719	0.466688	0.691296	0.0678898	0.0243364	0.267807	0.134871	0.000248862	0.582732	0.849664	0.178082	0.429536	0.225643	0.260168	0.375221	0.0542067	0.842324	0.230987	0.512987	0.0676266	0.226651	0.0987304	0.109575	0.272178	0.868832	0.424715	0.150718	0.00900096	0.30866	0.565649	0.364408	0.48254	0.285758
2.22579e-08	Porphyrin and chlorophyll metabolism(Kegg)	0.516318	0.68497	0.909956	0.84068	0.0230673	0.588945	0.495386	0.474688	0.60563	0.0313439	0.654748	0.185289	0.226433	0.162012	0.34803	0.342789	0.466688	0.31001	0.185594	0.0243364	0.267807	0.134871	0.310101	0.582732	0.0852264	0.694027	0.429536	0.510888	0.476845	0.375221	0.00924766	0.431979	0.230987	0.0734937	0.1955	0.226651	0.243549	0.109575	0.000164354	0.10284	0.0445305	0.150718	0.114136	0.0420755	0.150553	0.816211	0.0333782	0.123517
2.32454e-08	Butanoate metabolism(Kegg)	0.805122	0.456443	0.600517	0.0175869	0.558946	0.0154951	0.0143736	0.935031	0.115301	0.557834	0.573407	0.132359	0.0872611	0.445479	0.181441	0.00535368	0.032318	0.543207	0.912991	0.52509	0.187625	0.409306	0.59864	0.241712	0.294734	0.180267	0.246686	0.306666	0.85939	0.163624	0.00166384	0.754151	0.311245	0.308285	0.194842	0.587054	0.71883	0.0815181	0.631477	0.741816	0.635413	0.0257568	0.740094	0.597389	0.230276	0.960331	0.17971	0.200578
2.40652e-08	estrogen responsive protein efp controls cell cycle and breast tumors growth(BioCarta)	0.190435	0.226778	0.0747832	0.747806	0.0496537	0.486618	0.303021	0.784559	0.141173	0.625866	0.0539281	0.729565	0.739583	0.510568	0.529858	0.476232	0.201857	0.0443589	0.190822	0.00395756	0.0209669	0.472292	0.361764	0.329254	0.392446	0.0722957	0.682179	0.11735	0.70891	0.834978	0.140112	0.344601	0.059732	0.362549	0.0807264	0.058248	0.241854	0.328172	0.21759	0.420151	0.678621	0.159452	0.264993	0.911465	0.123998	0.142641	0.515533	0.278488
2.47667e-08	epo signaling pathway(BioCarta)	0.673258	0.0145388	0.222833	0.123961	0.377286	0.131279	0.608788	0.246511	0.0247496	0.319722	0.663931	0.729565	0.739583	0.0647078	0.277029	0.0534967	0.434272	0.585831	0.190822	0.592843	0.208457	0.188854	0.361764	0.844852	0.172594	0.531287	0.0825054	0.11735	0.443069	0.505759	0.500676	0.144198	0.681491	0.362549	0.0807264	0.677167	0.780509	0.328172	0.455583	0.153212	0.678621	0.159452	0.0959393	0.66509	0.0343326	0.000933014	0.252111	0.278488
2.9248e-08	IL6-mediated signaling events(NCI/Nature)	0.849753	0.000705561	0.483818	0.0803801	0.437547	0.131591	0.178184	0.0569731	0.0605163	0.325087	0.140024	0.700986	0.975737	0.142725	0.151889	0.196635	0.00631468	0.138369	0.415118	0.559496	0.254591	0.652355	0.167871	0.338949	0.227051	0.00740017	0.0320709	0.268701	0.0705051	0.0321607	0.0202979	0.00471392	0.163714	0.149341	0.638381	0.157604	0.176099	0.78109	0.596541	0.378655	0.474336	0.326261	0.734914	0.704728	0.0334906	0.159629	0.301582	0.4956
2.94164e-08	Wnt signaling(NCI/Nature)	0.854604	0.0829827	0.0948003	0.204647	0.11149	0.358834	0.382301	0.871303	0.37198	0.777308	0.117949	0.496337	0.1976	0.702411	0.186129	0.00078003	0.712115	0.101287	0.190512	0.111256	0.144303	0.675801	0.148774	0.30319	0.353992	0.716414	0.534264	0.197055	0.394878	0.299003	0.370592	0.00681294	0.69604	0.198225	0.0942949	0.0241986	0.552026	0.404675	0.0307727	0.23695	0.530795	0.458058	0.574782	0.432826	0.0867294	0.646048	0.2409	0.262286
3.04161e-08	Ubiquinone biosynthesis(Kegg)	0.435092	0.64376	0.791472	0.0228269	0.226642	0.30953	0.00889379	0.818871	0.321347	0.713957	0.572566	0.782395	0.0214887	0.635787	0.326065	0.207253	0.262315	0.387176	0.394607	0.282881	0.121785	0.608843	0.338909	0.522482	0.0543077	0.650125	0.111733	0.144169	0.901241	0.225118	0.0473817	0.721505	0.247965	0.527165	0.664577	0.583561	0.816164	0.313522	0.619512	0.570982	0.10996	0.0148414	0.466975	0.0893934	0.0386305	0.536301	0.027828	0.47909
3.13861e-08	carm1 and regulation of the estrogen receptor(BioCarta)	0.989208	0.00818999	0.455924	0.476425	0.789056	0.182816	0.930615	0.976699	0.195807	0.936319	0.149493	0.96511	0.806895	0.624725	0.257565	0.0280318	0.0643415	0.659522	0.32305	0.0147544	0.0309674	0.585116	0.948701	0.503385	0.333074	0.347529	0.385513	0.187401	0.017848	0.889433	0.194418	0.0114837	0.815272	0.807566	0.0468209	0.0137587	0.869117	0.744763	0.957143	0.844634	0.750286	0.277434	0.0755719	0.772652	0.486586	0.0085615	0.0694155	0.440871
3.2489e-08	VEGFR3 signaling in lymphatic endothelium(NCI/Nature)	0.201797	0.038387	0.687673	0.0583982	0.55906	0.182816	0.0167746	0.00333832	0.573827	0.00365421	0.800892	0.828184	0.464296	0.325947	0.257565	0.589245	0.377175	0.0757627	0.584372	0.183434	0.0309674	0.027259	0.250456	0.916558	0.333074	0.138489	0.0336799	0.463347	0.185757	0.321022	0.194418	0.564211	0.815272	0.188875	0.666698	0.348136	0.975926	0.463512	0.399977	0.529357	0.380953	0.109246	0.205154	0.501056	0.101911	0.523396	0.19288	0.440871
3.26459e-08	map kinase inactivation of smrt corepressor(BioCarta)	0.516318	0.393528	0.909956	0.236648	0.200735	0.209552	0.495386	0.0318658	0.60563	0.0313439	0.849607	0.648171	0.226433	0.162012	0.0615708	0.638537	0.251858	0.31001	0.64857	0.751925	0.267807	0.634432	0.131164	0.161348	0.0852264	0.178082	0.429536	0.510888	0.476845	0.909497	0.22246	0.658662	0.67513	0.512987	0.1955	0.434912	0.715638	0.274077	0.718958	0.578451	0.162141	0.00252824	0.00900096	0.565188	0.150553	0.364408	0.255328	0.518427
3.33992e-08	attenuation of gpcr signaling(BioCarta)	0.766105	0.64376	0.0264659	0.534783	0.226642	0.30953	0.294401	0.818871	0.321347	0.0756908	0.572566	0.39432	0.0214887	0.635787	0.671605	0.207253	0.603994	0.387176	0.394607	0.0080546	0.121785	0.204927	0.338909	0.859865	0.0543077	0.241223	0.471001	0.00163868	0.901241	0.632436	0.0473817	0.117126	0.587179	0.527165	0.255033	0.244949	0.445532	0.0784499	0.619512	0.175357	0.46772	0.360078	0.466975	0.739918	0.510866	0.207763	0.822059	0.0321323
3.81582e-08	IFN-gamma pathway(NCI/Nature)	0.352754	0.0760002	0.0476857	0.221417	0.162903	0.0522276	0.616462	0.317247	0.369039	0.801918	0.1807	0.672225	0.58674	0.633059	0.148631	0.383092	0.136221	0.128024	0.672823	0.136225	0.529295	0.569263	0.126024	0.478678	0.29708	0.0132565	0.46277	0.0391528	0.0356757	0.433881	0.36627	0.0740078	0.204851	0.378001	0.337801	0.110786	0.623328	0.185184	0.819643	0.681957	0.120848	0.876739	0.353494	0.374292	0.0485503	0.510755	0.644009	0.0322343
4.20834e-08	Sphingolipid metabolism(Kegg)	0.294948	0.0982856	0.337504	0.1592	0.236483	0.523282	0.368864	0.588546	0.539462	0.685454	0.487549	0.512702	0.15166	0.271232	0.174643	0.849209	0.287175	0.624479	0.513102	0.351918	0.228756	0.23736	0.433819	0.0169473	0.0955337	0.59148	0.340058	0.413175	0.295287	0.565486	0.166881	0.457746	0.0296452	0.776458	0.612773	0.50314	0.129333	0.921363	0.790035	0.476497	0.335823	0.216274	0.344153	0.432367	0.0152573	0.210196	0.329013	0.156394
5.41902e-08	role of mef2d in t-cell apoptosis(BioCarta)	0.969071	0.440054	0.0108162	0.480779	0.431119	0.371603	0.342852	0.245104	0.0406338	0.588279	0.060193	0.0266372	0.233412	0.221534	0.453845	0.0747249	0.512148	0.232762	0.000385422	0.321129	0.373505	0.00629069	0.835075	0.557893	0.452822	0.452958	0.652033	0.232449	0.0103496	0.216359	0.750731	0.103286	0.480161	0.736417	0.48274	0.665605	0.418048	0.379202	0.541924	0.135901	0.156412	0.467916	0.135616	0.644899	0.0847914	0.105091	0.639762	0.0637468
5.74089e-08	multi-drug resistance factors(BioCarta)	0.281077	0.0829827	0.012799	0.600811	0.11149	0.0630091	0.0221269	0.556709	0.37198	0.126929	0.681888	0.839606	0.59218	0.0122382	0.774407	0.276945	0.712115	0.444353	0.190512	0.111256	0.144303	0.675801	0.433976	0.0158473	0.681951	0.318682	0.154686	0.197055	0.394878	0.299003	0.370592	0.817819	0.369457	0.592954	0.335403	0.928854	0.552026	0.131217	0.0307727	0.637788	0.152342	0.458058	0.0105361	0.801336	0.90044	0.316805	0.562271	0.262286
5.97459e-08	Pyruvate metabolism(Kegg)	0.190435	0.844017	0.459918	0.747806	0.162502	0.0220236	0.303021	0.5087	0.141173	0.319722	0.663931	0.435361	0.117821	0.217666	0.933408	0.191713	0.701384	0.585831	0.729869	0.287956	0.208457	0.188854	0.361764	0.132285	0.66401	0.531287	0.293594	0.0259885	0.0700636	0.505759	0.140112	0.144198	0.411635	0.740323	0.0807264	0.886493	0.780509	0.121412	0.455583	0.420151	0.289749	0.389874	0.530941	0.66509	0.315298	0.854969	0.789323	0.278488
6.07653e-08	akap95 role in mitosis and chromosome dynamics(BioCarta)	0.0800791	0.0829827	0.012799	0.204647	0.670499	0.0630091	0.382301	0.236341	0.37198	0.397203	0.117949	0.0447813	0.1976	0.302666	0.774407	0.276945	0.38775	0.101287	0.190512	0.368694	0.144303	0.0666711	0.0309446	0.632129	0.681951	0.716414	0.154686	0.197055	0.394878	0.699122	0.0676262	0.0598308	0.69604	0.00443502	0.730412	0.692552	0.232546	0.131217	0.147091	0.637788	0.152342	0.458058	0.574782	0.148062	0.0867294	0.0987197	0.562271	0.262286
6.41064e-08	Arf1 pathway(NCI/Nature)	0.219436	0.853519	0.635646	0.717476	0.0908979	0.345104	0.295736	0.196003	0.365492	0.154576	0.382893	0.275338	0.426809	0.186277	0.0991311	0.0579795	0.63729	0.810858	0.0173454	0.275813	0.357012	0.958915	0.374879	0.853824	0.766655	0.206784	0.0439457	0.0222862	0.815655	0.181707	0.730724	0.0653589	0.408884	0.203232	0.034219	0.601513	0.566348	0.162394	0.468498	0.111782	0.615071	0.100823	0.394843	0.802427	0.281265	0.321445	0.0913329	0.0138299
6.48045e-08	calcium signaling by hbx of hepatitis b virus(BioCarta)	0.201797	0.337846	0.687673	0.197001	0.317318	0.182816	0.433447	0.659467	0.195807	0.211574	0.332984	0.322664	0.464296	0.325947	0.105541	0.0280318	0.0643415	0.659522	0.136551	0.415099	0.248535	0.287617	0.250456	0.268298	0.575965	0.347529	0.135511	0.187401	0.386563	0.619811	0.194418	0.329989	0.056579	0.465379	0.666698	0.811763	0.393246	0.463512	0.072295	0.529357	0.132738	0.0321841	0.0755719	0.772652	0.254332	0.119923	0.666221	0.218158
6.51456e-08	activation of csk by camp-dependent protein kinase inhibits signaling through the t cell receptor(BioCarta)	0.535202	0.281846	0.0440966	0.425621	0.72633	0.0298188	0.368864	0.0399904	0.16811	0.387513	0.0954933	0.512702	0.15166	0.570402	0.379416	0.240743	0.773833	0.624479	0.0942078	0.653075	0.228756	0.847023	0.433819	0.417899	0.739596	0.102969	0.720192	0.15108	0.0359202	0.565486	0.537765	0.457746	0.266653	0.776458	0.11431	0.751749	0.829959	0.396893	0.306958	0.476497	0.335823	0.216274	0.0456256	0.723271	0.18505	0.210196	0.837786	0.156394
7.62154e-08	mechanism of protein import into the nucleus(BioCarta)	0.70407	0.500146	0.177824	0.318881	0.560011	0.263884	0.607792	0.943967	0.281008	0.850264	0.780728	0.135641	0.30639	0.48592	0.321335	0.210948	0.222573	0.0353131	0.0494126	0.0150884	0.0487162	0.438786	0.431076	0.497474	0.578979	0.511584	0.831908	0.00781153	0.422592	0.751153	0.279185	0.0980053	0.20167	0.307498	0.121842	0.378454	0.374474	0.639278	0.833451	0.161954	0.828972	0.0356612	0.213577	0.877333	0.700942	0.146686	0.822998	0.228492
7.64734e-08	Trk receptor signaling mediated by the MAPK pathway(NCI/Nature)	0.297589	0.347996	0.35149	0.401379	0.0609365	0.101344	0.249821	0.512704	0.337653	0.487087	0.712297	0.416475	0.172427	0.819178	0.298137	0.126594	0.757586	0.447787	0.225403	0.231961	0.340085	0.287942	0.322004	0.4244	0.00131894	0.17107	0.114993	0.386072	0.0934118	0.14934	0.110878	0.101231	0.337031	0.67372	0.190554	0.331088	0.146746	0.499069	0.10067	0.0899381	0.11207	0.074654	0.0243671	0.154649	0.404637	0.123849	0.731668	0.905799
8.01151e-08	Nicotinate and nicotinamide metabolism(Kegg)	0.589107	0.0829827	0.62521	0.600811	0.670499	0.00616766	0.766641	0.556709	0.37198	0.397203	0.681888	0.496337	0.0385748	0.302666	0.774407	0.276945	0.712115	0.444353	0.496654	0.111256	0.144303	0.274055	0.148774	0.0920613	0.117986	0.318682	0.534264	0.038399	0.718213	0.299003	0.0676262	0.528877	0.369457	0.198225	0.335403	0.692552	0.0608333	0.131217	0.726749	0.637788	0.152342	0.164117	0.0105361	0.148062	0.291966	0.0987197	0.2409	0.011545
8.20252e-08	Cellular roles of Anthrax toxin(NCI/Nature)	0.589107	0.0829827	0.012799	0.600811	0.670499	0.358834	0.766641	0.236341	0.37198	0.777308	0.353924	0.496337	0.0385748	0.302666	0.466001	0.276945	0.38775	0.444353	0.190512	0.0201443	0.144303	0.675801	0.148774	0.632129	0.353992	0.318682	0.534264	0.038399	0.141046	0.699122	0.370592	0.528877	0.69604	0.592954	0.335403	0.36558	0.552026	0.404675	0.726749	0.637788	0.530795	0.164117	0.0105361	0.801336	0.0867294	0.316805	0.2409	0.262286
9.35379e-08	vegf hypoxia and angiogenesis(BioCarta)	0.834912	0.347996	0.189316	0.0648512	0.694776	0.101344	0.109391	0.020261	0.710821	0.0445234	0.511763	0.640181	0.908577	0.333714	0.0211461	0.0436998	0.0885251	0.447787	0.416971	0.441006	0.340085	0.0424005	0.920752	0.239081	0.313457	0.00494509	0.297879	0.671621	0.0934118	0.575639	0.0268015	0.0377021	0.337031	0.17331	0.386822	0.876976	0.718143	0.280273	0.595012	0.736655	0.581185	0.0250374	0.0713073	0.986574	0.0114769	0.123849	0.731668	0.562508
1.16246e-07	regulation of eif-4e and p70s6 kinase(BioCarta)	0.222325	0.126697	0.144407	0.120918	0.0307927	0.042337	0.0941094	0.297443	0.770859	0.22978	0.520711	0.776503	0.0386099	0.117816	0.707454	0.660008	0.231252	0.540383	0.212074	0.0838494	0.389577	0.413895	0.14023	0.253066	0.0882179	0.0524287	0.40092	0.941322	0.241176	0.461351	0.417359	0.792751	0.36252	0.504358	0.311378	0.0971918	0.065815	0.428871	0.424016	0.162086	0.395012	0.0722561	0.51719	0.280867	0.404267	0.142983	0.306141	0.0894435
1.17168e-07	ion channels and their functional role in vascular endothelium(BioCarta)	0.294948	0.281846	0.0440966	0.1592	0.471154	0.156644	0.0439994	0.322391	0.16811	0.0107303	0.914587	0.254899	0.0388639	0.867374	0.174643	0.0773103	0.287175	0.624479	0.784061	0.351918	0.228756	0.0756734	0.724443	0.680951	0.487641	0.290518	0.340058	0.0386458	0.295287	0.266853	0.00442371	0.0860256	0.50829	0.415105	0.612773	0.751749	0.582705	0.396893	0.306958	0.476497	0.71671	0.0742177	0.344153	0.932375	0.0629455	0.436861	0.59547	0.359884
1.28425e-07	role of brca1 brca2 and atr in cancer susceptibility(BioCarta)	0.474322	0.875271	0.353817	0.245896	0.626471	0.133115	0.778068	0.0161827	0.752376	0.795732	0.273197	0.53197	0.465488	0.0946093	0.277664	0.842379	0.176605	0.0802622	0.0740619	0.15799	0.373505	0.182295	0.237632	0.557893	0.140092	0.881289	0.366816	0.0295998	0.524485	0.659445	0.390615	0.55952	0.480161	0.0300878	0.48274	0.290913	0.238693	0.379202	0.725067	0.794775	0.646809	0.857742	0.0198014	0.425752	0.342118	0.105091	0.435408	0.148424
1.31571e-07	Regulation of autophagy(Kegg)	0.435092	0.64376	0.167758	0.150056	0.878979	0.30953	0.702584	0.44992	0.0477835	0.0756908	0.572566	0.782395	0.144592	0.228104	0.326065	0.207253	0.262315	0.387176	0.782596	0.691916	0.121785	0.608843	0.740728	0.522482	0.884471	0.241223	0.471001	0.144169	0.267962	0.632436	0.0473817	0.380297	0.00589042	0.527165	0.664577	0.583561	0.146689	0.719542	0.619512	0.175357	0.46772	0.360078	0.466975	0.0893934	0.510866	0.536301	0.15257	0.47909
1.36042e-07	Adherens junction(Kegg)	0.0536834	0.453695	0.147128	0.730593	0.255994	0.222286	0.884806	0.686485	0.470793	0.652347	0.410444	0.555511	0.869413	0.155071	0.270545	0.720547	0.353674	0.392944	0.00736884	0.273299	0.055818	0.114085	0.573177	0.18347	0.280905	0.308934	0.384505	0.18317	0.151525	0.599395	0.104152	0.100974	0.118219	0.960204	0.824945	0.438249	0.00710278	0.907011	0.39257	0.0712045	0.00479185	0.10997	0.0248362	0.0403083	0.542662	0.121819	0.0913388	0.0297567
1.38038e-07	inhibition of cellular proliferation by gleevec(BioCarta)	0.0398821	0.0801931	0.267751	0.0248091	0.362682	0.116823	0.139624	0.196003	0.732404	0.154576	0.766565	0.475282	0.202237	0.186277	0.0382106	0.334782	0.128641	0.207345	0.4758	0.724298	0.357012	0.814599	0.195106	0.0650755	0.582171	0.406666	0.620343	0.425652	0.648438	0.181707	0.730724	0.476814	0.112686	0.42813	0.435363	0.601513	0.190498	0.32939	0.283733	0.50688	0.133486	0.413208	0.218223	0.5962	0.140817	0.517337	0.374555	0.623605
1.4772e-07	Hypoxic and oxygen homeostasis regulation of HIF-1-alpha(NCI/Nature)	0.871054	0.522061	0.0747832	0.372337	0.649777	0.486618	0.107231	0.784559	0.502327	0.625866	0.172536	0.435361	0.361593	0.510568	0.00416268	0.191713	0.434272	0.0443589	0.190822	0.0990987	0.0209669	0.00131155	0.911961	0.132285	0.172594	0.234253	0.682179	0.360756	0.443069	0.505759	0.140112	0.00712382	0.411635	0.362549	0.251899	0.406828	0.502954	0.63428	0.719424	0.420151	0.289749	0.389874	0.530941	0.66509	0.00631876	0.619355	0.252111	0.278488
1.60891e-07	Vitamin B6 metabolism(Kegg)	0	0.235329	0.469442	0.0228269	0.560931	0.30953	0.702584	0.818871	0.321347	0.713957	0.235936	0.117534	0.526417	0.228104	0.326065	0.611647	0.262315	0.0718798	0.394607	0.282881	0.121785	0.608843	0.740728	0.197626	0.235989	0.650125	0.471001	0.525761	0.610435	0.225118	0.320098	0.721505	0.247965	0.527165	0.664577	0.88947	0.445532	0.313522	0.619512	0.570982	0.10996	0.0999749	0.466975	0.0893934	0.510866	0.536301	0.822059	0.0321323
1.62411e-07	Chronic myeloid leukemia(Kegg)	0.90182	0.131186	0.260267	0.153068	0.0380875	0.291134	0.409751	0.111977	0.687498	0.432805	0.246439	0.934602	0.0463355	0.288606	0.0369521	0.941461	0.292048	0.00951549	0.0721549	0.190344	0.322712	0.754803	0.0430989	0.568758	0.43747	0.312494	0.263588	0.635928	0.301969	0.119688	0.685768	0.152725	0.462419	0.348105	0.337755	0.666848	0.664894	0.0980373	0.0652887	0.195197	0.0251665	0.14099	0.271491	0.268555	0.170349	0.377054	0.456753	0.713448
1.77365e-07	tsp-1 induced apoptosis in microvascular endothelial cell(BioCarta)	0.94681	0.808245	0.328204	0.317142	0.281826	0.447136	0.237757	0.421303	0.462199	0.557834	0.294661	0.132359	0.307422	0.801331	0.181441	0.145641	0.330976	0.167135	0.132563	0.225004	0.187625	0.143339	0.59864	0.241712	0.106682	0.813698	0.246686	0.086896	0.0339043	0.798398	0.460614	0.0755122	0.591539	0.698348	0.194842	0.839976	0.171689	0.869221	0.865652	0.360831	0.24329	0.0257568	0.0561451	0.597389	0.230276	0.528301	0.72848	0.0120106
1.91279e-07	Alzheimer's disease(Kegg)	0.673258	0.0688358	0.712996	0.372337	0.0496537	0.0220236	0.887285	0.0863402	0.141173	0.319722	0.392361	0.435361	0.361593	0.837677	0.0269203	0.476232	0.201857	0.202214	0.190822	0.592843	0.0209669	0.815424	0.141542	0.602035	0.392446	0.848999	0.682179	0.738933	0.70891	0.213917	0.140112	0.00712382	0.888716	0.362549	0.251899	0.677167	0.780509	0.328172	0.21759	0.153212	0.289749	0.0463239	0.264993	0.360434	0.0343326	0.619355	0.252111	0.278488
2.04036e-07	transcription factor creb and its extracellular signals(BioCarta)	0.415075	0.226778	0.222833	0.123961	0.649777	0.131279	0.107231	0.0863402	0.141173	0.116563	0.392361	0.935774	0.117821	0.510568	0.277029	0.0534967	0.434272	0.585831	0.729869	0.287956	0.208457	0.472292	0.666319	0.602035	0.172594	0.531287	0.293594	0.0259885	0.208283	0.505759	0.140112	0.144198	0.681491	0.362549	0.552392	0.677167	0.780509	0.121412	0.719424	0.782025	0.678621	0.00930315	0.0243096	0.66509	0.315298	0.346195	0.789323	0.278488
2.13926e-07	PDGFR-beta signaling pathway(NCI/Nature)	0.225286	0.137185	0.420773	0.431054	0.169703	3.59844e-05	0.155128	0.00880358	0.52818	0.0221948	0.557344	0.889396	0.409621	0.693207	0.0333783	0.632587	0.0921173	0.125858	0.15055	0.369471	0.0685675	0.898601	0.0378178	0.297116	0.557517	0.0149374	0.660623	0.2463	0.985868	0.353354	0.525008	0.0732901	0.459729	0.0629026	0.949826	0.586204	0.938787	0.309204	0.413393	0.703387	0.450291	0.430723	0.106793	0.80438	0.010884	0.0169083	0.6737	0.0328292
2.15066e-07	p53 signaling pathway(Kegg)	0.0829833	0.506457	0.300738	0.535159	0.0407914	0.335714	0.683214	0.790109	0.0818196	0.28798	0.350704	0.880349	0.340257	0.204819	0.177923	0.156343	0.0762659	0.0334267	0.0962313	0.651938	0.65546	0.937279	0.151613	0.0219368	0.7264	0.370759	0.109549	0.338589	0.332378	0.19754	0.595757	0.541575	0.38988	0.840915	0.414029	0.265361	0.271159	0.111032	0.356734	0.178026	0.544088	0.432231	0.450707	0.246018	0.127186	0.168173	0.554709	0.353015
2.22312e-07	cdc25 and chk1 regulatory pathway in response to dna damage(BioCarta)	0.0115808	0.844017	0.459918	0.747806	0.871981	0.0220236	0.608788	0.246511	0.502327	0.319722	0.879574	0.729565	0.361593	0.510568	0.777499	0.817798	0.0149472	0.0443589	0.729869	0.287956	0.208457	0.472292	0.666319	0.132285	0.66401	0.531287	0.293594	0.0259885	0.208283	0.834978	0.140112	0.00712382	0.185758	0.362549	0.860041	0.677167	0.241854	0.63428	0.0744933	0.0383775	0.678621	0.921855	0.530941	0.360434	0.00631876	0.142641	0.252111	0.54664
2.45862e-07	overview of telomerase protein component gene htert transcriptional regulation(BioCarta)	0.765295	0.281846	0.146385	0.425621	0.0237428	0.156644	0.368864	0.588546	0.539462	0.0107303	0.026218	0.78378	0.77575	0.570402	0.0585227	0.240743	0.116538	0.0590784	0.255232	0.0396785	0.228756	0.531025	0.433819	0.417899	0.249654	0.290518	0.720192	0.0386458	0.541591	0.565486	0.166881	0.0860256	0.921965	0.0391141	0.310866	0.26236	0.582705	0.396893	0.306958	0.194767	0.335823	0.464273	0.610992	0.432367	0.18505	0.697567	0.13676	0.626678
3.24448e-07	rac1 cell motility signaling pathway(BioCarta)	0.949745	0.500146	0.0713888	0.318881	0.0690499	0.645567	0.0604042	0.193503	0.662294	0.0202252	0.780728	0.0492849	0.118178	0.0958286	0.529549	0.0777397	0.222573	0.380521	0.135909	0.335838	0.304883	0.438786	0.220169	0.497474	0.184705	0.26597	0.831908	0.305421	0.00956905	0.751153	0.66055	0.0333989	0.384278	0.307498	0.28892	0.378454	0.374474	0.187862	0.0388529	0.375509	0.225652	0.105773	0.213577	0.677048	0.270151	0.519952	0.199541	0.0984475
3.36355e-07	Paxillin-independent events mediated by a4b1 and a4b7(NCI/Nature)	0.116217	0.0801317	0.00228647	0.167465	0.0694405	0.186031	0.289339	0.771284	0.47141	0.715608	0.800558	0.162274	0.33196	0.336079	0.325371	0.898907	0.104625	0.0103997	0.162639	0.132232	0.100073	0.135839	0.37658	0.72505	0.295863	0.19325	0.237492	0.330757	0.3666	0.915577	0.20155	0.149944	0.495109	0.333335	0.613296	0.177882	0.234593	0.52496	0.120305	0.656388	0.461018	0.12202	0.14202	0.374575	0.345809	0.235414	0.606528	0.156252
3.62482e-07	sodd/tnfr1 signaling pathway(BioCarta)	0.406729	0.337846	0.455924	0.814322	0.010995	0.182816	0.196642	0.87225	0.195807	0.45349	0.332984	0.583966	0.0114686	0.325947	0.257565	0.105469	0.0643415	0.659522	0.32305	0.183434	0.248535	0.287617	0.250456	0.503385	0.575965	0.347529	0.385513	0.0113855	0.017848	0.619811	0.572099	0.149345	0.596916	0.807566	0.666698	0.811763	0.653752	0.744763	0.399977	0.238626	0.380953	0.109246	0.0755719	0.501056	0.0304739	0.119923	0.19288	0.696355
4.03772e-07	Arf6 signaling events(NCI/Nature)	0.658048	0.0364562	0.0357283	0.480779	0.798022	0.371603	0.173234	0.0481573	0.392865	0.588279	0.273197	0.53197	0.73536	0.424092	0.642109	0.377254	0.512148	0.0802622	0.736757	0.064175	0.373505	0.616927	0.110054	0.0936589	0.812735	0.0393668	0.652033	0.464293	0.18488	0.659445	0.145059	0.373431	0.671752	0.466853	0.269544	0.290913	0.623386	0.936138	0.092727	0.54743	0.361168	0.0176838	0.830234	0.948562	0.342118	0.896184	0.0507105	0.289756
4.7089e-07	p38 MAPK signaling pathway(NCI/Nature)	0.765295	0.0982856	0.337504	0.1592	0.236483	0.156644	0.368864	0.322391	0.539462	0.387513	0.487549	0.512702	0.77575	0.867374	0.0585227	0.535105	0.532336	0.237998	0.513102	0.138712	0.228756	0.23736	0.0149834	0.068283	0.249654	0.59148	0.720192	0.0386458	0.121279	0.864922	0.537765	0.0860256	0.921965	0.0391141	0.887515	0.26236	0.316868	0.396893	0.554666	0.815972	0.335823	0.216274	0.00149971	0.192589	0.0152573	0.0750852	0.59547	0.359884
4.74857e-07	hemoglobins chaperone(BioCarta)	0.201797	0.132513	0.992152	0.814322	0.010995	0.557329	0.721062	0.399422	0.573827	0.211574	0.575871	0.583966	0.806895	0.624725	0.480959	0.291471	0.016778	0.274051	0.584372	0.0147544	0.248535	0.585116	0.773746	0.268298	0.0505193	0.645691	0.385513	0.187401	0.630178	0.122401	0.000709798	0.329989	0.353195	0.188875	0.152876	0.591714	0.393246	0.463512	2.0879e-05	0.238626	0.132738	0.277434	0.205154	0.0935235	0.254332	0.762881	0.0694155	0.440871
6.19859e-07	egf signaling pathway(BioCarta)	0.297589	0.0612198	0.731052	0.401379	0.491234	0.318247	0.702128	0.00536672	0.337653	0.121769	0.712297	0.640181	0.908577	0.333714	0.0632955	0.292524	0.0885251	0.182613	0.640644	0.683275	0.340085	0.53264	0.155788	0.239081	0.0676169	0.17107	0.297879	0.171655	0.57893	0.815256	0.335593	0.588536	0.177114	0.388442	0.075573	0.331088	0.299052	0.499069	0.218385	0.230284	0.292885	0.0250374	0.0713073	0.766034	0.404637	0.0486257	0.731668	0.351963
6.3502e-07	Aurora A signaling(NCI/Nature)	0.862839	0.472587	0.0553476	0.114053	0.451458	0.519175	0.612897	0.237261	0.844534	0.270083	0.00555658	0.0737097	0.233329	0.133845	0.368583	0.613182	0.835985	0.0202681	0.0109926	0.111367	0.463963	0.393674	0.0387242	0.707824	0.0166179	0.295645	0.799659	0.23223	0.392592	0.837191	0.540963	0.649014	0.508067	0.668234	0.721231	0.666254	0.381375	0.282604	0.73423	0.526483	0.0181744	0.0192778	0.266384	0.0382311	0.517207	0.136602	0.400965	0.288045
7.28657e-07	S1P1 pathway(NCI/Nature)	0.29714	0.0138188	0.0584401	0.84068	0.200735	0.049139	0.0946642	0.248892	0.60563	0.0313439	0.0851859	0.391351	0.511868	0.162012	0.575908	0.0413719	0.875475	0.691296	0.391778	0.476122	0.267807	0.634432	0.131164	0.34469	0.213875	0.0593048	0.783126	0.510888	0.88043	0.668729	0.603885	0.842324	0.0294092	0.227336	0.714374	0.0922074	0.715638	0.788384	0.491262	0.578451	0.424715	0.0131845	0.0370075	0.814145	0.150553	0.174848	0.255328	0.123517
9.37437e-07	Type II diabetes mellitus(Kegg)	0.500388	0.256262	0.0713888	0.125655	0.342911	0.073148	0.607792	0.611872	0.662294	0.37703	0.360991	0.754437	0.30639	0.7556	0.159395	0.443617	0.629353	0.746227	0.135909	0.588029	0.304883	0.021578	0.431076	0.133784	0.578979	0.108136	0.512151	0.876222	0.035622	0.479976	0.279185	0.409945	0.384278	0.5994	0.792577	0.00696049	0.813138	0.187862	0.109267	0.375509	0.0744216	0.466772	0.834641	0.0887376	0.700942	0.146686	0.619861	0.655652
1.18535e-06	EphrinB-EPHB pathway(NCI/Nature)	0.0468522	0.562074	0.66266	0.0991646	0.427215	0.256436	0.204786	0.329695	0.0301485	0.214543	0.0150871	0.0583203	0.450052	0.55425	0.533389	0.0178211	0.0181581	0.324116	0.283839	0.196009	0.098675	0.52806	0.660364	0.792389	0.437975	0.568345	0.399147	0.0950563	0.473446	0.152916	0.265555	0.222394	0.134399	0.450747	0.175043	0.132523	0.325995	0.638338	0.847945	0.491857	0.396168	0.677889	0.756701	0.2385	0.785176	0.404885	0.334116	0.764761
1.29714e-06	TRAIL signaling pathway(NCI/Nature)	0.103578	0.456443	0.600517	0.706087	0.281826	0.447136	0.540839	0.175324	0.115301	0.865029	0.573407	0.664186	0.0872611	0.801331	0.41749	0.145641	0.854856	0.543207	0.354102	0.52509	0.187625	0.409306	0.288357	0.241712	0.106682	0.813698	0.246686	0.0161936	0.0339043	0.163624	0.114409	0.233266	0.591539	0.698348	0.485616	0.587054	0.71883	0.566256	0.631477	0.360831	0.635413	0.313066	0.0108229	0.287195	0.0156567	0.0864697	0.936851	0.457256
1.50277e-06	Fructose and mannose metabolism(Kegg)	0.0601498	0.522061	0.222833	0.372337	0.377286	0.0220236	0.107231	0.5087	0.141173	0.894925	0.0539281	0.0596185	0.739583	0.510568	0.104971	0.476232	0.701384	0.585831	0.190822	0.592843	0.208457	0.472292	0.361764	0.0374816	0.979455	0.0722957	0.293594	0.738933	0.208283	0.213917	0.500676	0.0411694	0.411635	0.118362	0.251899	0.886493	0.502954	0.63428	0.455583	0.0383775	0.289749	0.159452	0.0959393	0.140718	0.123998	0.0415329	0.252111	0.278488
1.56181e-06	multiple antiapoptotic pathways from igf-1r signaling lead to bad phosphorylation(BioCarta)	0.424393	0.385865	0.745847	0.260862	0.756688	0.0841236	0.465069	0.112715	0.418836	0.047139	0.767092	0.881777	0.648813	0.375779	0.299465	0.0023402	0.794229	0.496198	0.271025	0.165258	0.166245	0.342814	0.216243	0.410084	0.200708	0.394027	0.200068	0.251723	0.799616	0.117549	0.417338	0.36111	0.213494	0.253134	0.412922	0.776745	0.643103	0.0493695	0.0744465	0.694193	0.197178	0.0674647	0.123002	0.51984	0.15223	0.044436	0.910805	0.678088
1.56889e-06	erythropoietin mediated neuroprotection through nf-kb(BioCarta)	0.732225	0.68497	0.0584401	0.236648	0.954035	0.588945	0.495386	0.721061	0.60563	0.781147	0.0851859	0.391351	0.833716	0.380593	0.0615708	0.137518	0.466688	0.0942536	0.391778	0.23203	0.267807	0.894922	0.960842	0.582732	0.65484	0.404011	0.783126	0.00307823	0.0362609	0.668729	0.603885	0.0931636	0.861986	0.512987	0.1955	0.226651	0.0987304	0.526657	0.971128	0.578451	0.424715	0.340792	0.114136	0.565188	0.150553	0.60289	0.255328	0.0410387
1.58763e-06	pkc-catalyzed phosphorylation of inhibitory phosphoprotein of myosin phosphatase(BioCarta)	0.209733	0.728077	0.452267	0.277476	0.042064	0.236636	0.553708	0.545998	0.252469	0.320746	0.130258	0.239451	0.0943443	0.717075	0.240365	0.0579355	0.551667	0.720105	0.0988393	0.283235	0.286586	0.389176	0.625517	0.846971	0.130315	0.458952	0.809068	0.0938698	0.913205	0.428465	0.0666939	0.151869	0.143452	0.0948881	0.484456	0.737407	0.987776	0.0504981	0.0690303	0.0394334	0.0584587	0.197589	0.572123	0.623976	0.404164	0.673701	0.1492	0.356383
1.64903e-06	human cytomegalovirus and map kinase pathways(BioCarta)	0.399114	0.447885	0.452267	0.277476	0.482475	0.0605853	0.553708	0.773579	0.63506	0.574932	0.887573	0.239451	0.266059	0.717075	0.1043	0.393759	0.15985	0.34558	0.981093	0.283235	0.0424632	0.389176	0.173491	0.220922	0.501163	0.458952	0.809068	0.555563	0.16649	0.0699528	0.63331	0.966044	0.143452	0.5577	0.0927136	0.30084	0.539221	0.146498	0.576772	0.329747	0.193246	0.197589	0.00379266	0.369227	0.207331	0.673701	0.554044	0.590447
1.72053e-06	nfat and hypertrophy of the heart (BioCarta)	0.932928	0.462466	0.905808	0.395073	0.273351	0.149079	0.0328773	0.471022	0.369039	0.0396573	0.737414	0.672225	0.376338	0.633059	0.0787321	0.0497159	0.070661	0.516208	0.813513	0.250949	0.529295	0.376433	0.547324	0.478678	0.29708	0.478766	0.690739	0.0966973	0.076207	0.625204	0.893395	0.141098	0.627843	0.588389	0.194645	0.619682	0.623328	0.185184	0.265508	0.291813	0.684466	0.272814	0.123361	0.544915	0.451862	0.35801	0.48306	0.138589
1.73173e-06	Taste transduction(Kegg)	0.424393	0.125596	0.46436	0.260862	0.455026	0.404619	0.816903	0.112715	0.418836	0.186771	0.200652	0.586579	0.648813	0.0244406	0.590903	0.733992	0.228973	0.133285	0.0831617	0.807643	0.166245	0.731299	0.848914	0.160664	0.0559449	0.394027	0.200068	0.648132	0.0705006	0.371585	0.417338	0.654702	0.213494	0.253134	0.412922	0.210263	0.643103	0.192602	0.807108	0.299356	0.586398	0.236606	0.0278187	0.51984	0.932224	0.171098	0.115807	0.361001
1.87866e-06	agrin in postsynaptic differentiation(BioCarta)	0.399114	0.0773519	0.452267	0.569272	0.878838	0.236636	0.300979	0.545998	0.252469	0.0475255	0.130258	0.458862	0.266059	0.201983	0.840487	0.683042	0.551667	0.720105	0.239816	0.533988	0.286586	0.169721	0.625517	0.0918455	0.723141	0.081798	0.809068	0.0249872	0.0040939	0.428465	0.0666939	0.316816	0.52453	0.5577	0.756178	0.737407	0.30806	0.825286	0.576772	0.131021	0.805973	0.075725	0.0599596	0.848721	0.952135	0.443563	0.928538	0.356383
1.92457e-06	role of ppar-gamma coactivators in obesity and thermogenesis(BioCarta)	0.673258	0.0688358	0.0747832	0.123961	0.649777	0.0220236	0.608788	0.784559	0.502327	0.319722	0.172536	0.729565	0.739583	0.510568	0.104971	0.476232	0.201857	0.0443589	0.0597395	0.287956	0.208457	0.472292	0.666319	0.0374816	0.66401	0.0722957	0.293594	0.360756	0.0700636	0.834978	0.140112	0.0411694	0.411635	0.362549	0.552392	0.406828	0.95259	0.328172	0.455583	0.420151	0.289749	0.159452	0.0243096	0.360434	0.315298	0.346195	0.515533	0.278488
2.07055e-06	brca1 dependent ub ligase activity(BioCarta)	0.535202	0.873118	0.337504	0.1592	0.908394	0.523282	0.668768	0.322391	0.539462	0.685454	0.249579	0.0940294	0.414076	0.271232	0.174643	0.0773103	0.532336	0.237998	0.0252713	0.138712	0.228756	0.0756734	0.193637	0.196286	0.0262325	0.59148	0.340058	0.0386458	0.541591	0.266853	0.537765	0.231456	0.50829	0.0391141	0.310866	0.26236	0.129333	0.167823	0.306958	0.476497	0.10545	0.464273	0.344153	0.432367	0.40213	0.436861	0.13676	0.0499836
2.07722e-06	akt signaling pathway(BioCarta)	0.732225	0.68497	0.0584401	0.0190752	0.400591	0.209552	0.0275183	0.101761	0.224003	0.516274	0.849607	0.185289	0.511868	0.380593	0.34803	0.342789	0.106491	0.31001	0.391778	0.751925	0.267807	0.338533	0.56674	0.34469	0.418215	0.0593048	0.783126	0.510888	0.260168	0.158424	0.603885	0.0931636	0.230987	0.227336	0.428316	0.434912	0.243549	0.0334036	0.887215	0.283887	0.162141	0.966597	0.741599	0.30866	0.328459	0.0649981	0.727447	0.0102382
2.13129e-06	caspase cascade in apoptosis(BioCarta)	0.00877246	0.954817	0.650204	0.899357	0.631169	0.0187038	0.205937	0.011883	0.687498	0.432805	0.93879	0.356643	0.346912	0.288606	0.612145	0.251041	0.292048	0.41464	0.178412	0.63785	0.0552778	0.0983248	0.270062	0.770657	0.828469	0.0134429	0.0948208	0.046038	0.707866	0.119688	0.307503	0.501957	0.672462	0.638061	0.337755	0.839855	0.108381	0.232775	0.159527	0.702636	0.545148	0.302402	0.271491	0.119452	0.0701099	0.0862374	0.456753	0.0164951
2.37871e-06	sumoylation as a mechanism to modulate ctbp-dependent gene responses(BioCarta)	0.916379	0.281846	0.932911	0.425621	0.471154	0.156644	0.668768	0.588546	0.16811	0.387513	0.487549	0.78378	0.77575	0.570402	0.0585227	0.0773103	0.773833	0.237998	0.0942078	0.0396785	0.0257686	0.531025	0.724443	0.417899	0.487641	0.59148	0.340058	0.00700249	0.121279	0.266853	0.00442371	0.0860256	0.50829	0.776458	0.11431	0.102477	0.829959	0.396893	0.128222	0.0115686	0.335823	0.0742177	0.344153	0.723271	0.0629455	0.697567	0.59547	0.626678
2.38912e-06	Notch signaling pathway(Kegg)	0.918257	0.160423	0.928952	0.457838	0.427215	0.0277398	0.204786	0.329695	0.266634	0.214543	0.822066	0.283605	0.450052	0.55425	0.533389	0.530768	0.839587	0.324116	0.704998	0.610109	0.098675	0.138208	0.239289	0.39254	0.437975	0.568345	0.399147	0.449443	0.473446	0.550972	0.265555	0.222394	0.830314	0.0956873	0.582669	0.448116	0.742038	0.638338	0.482132	0.491857	0.396168	0.256036	0.344179	0.2385	0.0989174	0.800803	0.334116	0.764761
2.44679e-06	aspirin blocks signaling pathway involved in platelet activation(BioCarta)	0.0958314	0.549747	0.650204	0.649568	0.230733	0.291134	0.86542	0.671446	0.687498	0.22365	0.8284	0.796983	0.636924	0.535248	0.794163	0.0318398	0.49169	0.769912	0.934744	0.388745	0.322712	0.754803	0.489626	0.0771576	0.246529	0.00296096	0.852016	0.635928	0.503007	0.0400047	0.685768	0.304787	0.126929	0.348105	0.337755	0.666848	0.440742	0.688005	0.316279	0.0705365	0.0923325	0.302402	0.126708	0.90087	0.549582	0.199578	0.858954	0.879167
2.78628e-06	Class I PI3K signaling events(NCI/Nature)	0.453268	0.21491	0.356705	0.381798	0.192677	0.472504	0.528897	0.157592	0.49621	0.19717	0.209827	0.351862	0.830451	0.591478	0.726367	0.0252473	0.142188	0.33797	0.041	0.307688	0.435361	0.320294	0.424091	0.264184	0.355358	0.00407487	0.113851	0.605148	0.0717084	0.584376	0.0758175	0.34369	0.122919	0.607806	0.122979	0.226913	0.801859	0.761545	0.0787064	0.454875	0.492841	0.28754	0.319874	0.798854	0.75173	0.454262	0.164208	0.342273
3.22325e-06	Wnt signaling pathway(Kegg)	0.0861981	0.144632	0.118588	0.247613	0.00030146	0.243294	0.245789	0.0588187	0.0993937	0.925884	0.0426738	0.0737097	0.432069	0.663504	0.227953	0.104951	0.00906885	0.180472	0.154851	0.111367	0.463963	0.934255	0.187718	0.541578	0.476555	0.487458	0.560042	0.23223	0.558807	0.656605	0.540963	0.0482394	0.206895	0.433628	0.32666	0.201231	0.381375	0.150561	0.412238	0.314824	0.146981	0.221723	0.070549	0.0906783	0.20761	0.858632	0.246012	0.625969
3.41268e-06	regulation of pgc-1a(BioCarta)	0.616778	0.212336	0.452267	0.277476	0.482475	0.618304	0.127597	0.314239	0.252469	0.574932	0.723055	0.239451	0.266059	0.201983	0.240365	0.683042	0.763261	0.34558	0.0317821	0.283235	0.286586	0.679024	0.370817	0.220922	0.887621	0.458952	0.809068	0.265175	0.16649	0.428465	0.63331	0.0564726	0.306017	0.8574	0.241183	0.30084	0.30806	0.330778	0.576772	0.131021	0.013192	0.404437	0.160573	0.369227	0.404164	0.0337525	0.321657	0.0660688
3.45051e-06	Autoimmune thyroid disease(Kegg)	0.281077	0.311502	0.313674	0.600811	0.341794	0.358834	0.382301	0.556709	0.0681841	0.126929	0.353924	0.496337	0.59218	0.0789796	0.774407	0.00983814	0.136881	0.0130658	0.190512	0.756561	0.144303	0.675801	0.802079	0.0920613	0.353992	0.0863061	0.534264	0.591503	0.718213	0.299003	0.370592	0.0598308	0.126473	0.198225	0.0942949	0.0241986	0.552026	0.404675	0.405036	0.23695	0.152342	0.458058	0.574782	0.148062	0.90044	0.316805	0.0642391	0.587492
3.48331e-06	tnfr1 signaling pathway(BioCarta)	0.219436	0.63959	0.445695	0.925907	0.0105245	0.116823	0.295736	0.365674	0.365492	0.539103	0.766565	0.690919	0.00535959	0.379079	0.375542	0.334782	0.439554	0.479846	0.133043	0.275813	0.357012	0.32982	0.195106	0.693433	0.383008	0.651031	0.332384	0.00530775	0.0562702	0.619112	0.363331	0.293697	0.786178	0.921699	0.435363	0.781399	0.358263	0.551278	0.144867	0.111782	0.133486	0.0372691	0.0383344	0.5962	0.140817	0.0264382	0.582997	0.806887
3.56872e-06	regulators of bone mineralization(BioCarta)	0.290275	0.174131	0.00299301	0.317142	0.965921	0.447136	0.0714188	0.0501062	0.115301	0.557834	0.294661	0.912862	0.697584	0.801331	0.694952	0.145641	0.126969	0.0317336	0.354102	0.0656815	0.187625	0.143339	0.884667	0.790892	0.0255024	0.46528	0.639003	0.086896	0.85939	0.440905	0.460614	0.233266	0.311245	0.698348	0.194842	0.587054	0.71883	0.869221	0.865652	0.741816	0.24329	0.313066	0.442292	0.597389	0.230276	0.528301	0.17971	0.0607517
3.94456e-06	TCR signaling in naïve CD8+ T cells(NCI/Nature)	0.48735	0.208551	0.294014	0.0245986	0.518989	0.0206414	0.925423	0.157995	0.683771	0.00112986	0.26554	0.592271	0.9418	0.693629	0.0362789	0.449342	0.12328	0.327134	0.0180184	0.483262	0.553144	0.147611	0.093928	0.426614	0.0874926	0.0545184	0.310013	0.433033	0.0695961	0.686112	0.908654	0.496693	0.582502	0.256087	0.958517	0.288395	0.151605	0.137869	0.784631	0.881484	0.153617	0.119045	0.00876884	0.299173	0.157454	0.0568058	0.419142	0.327756
4.29701e-06	fosb gene expression and drug abuse(BioCarta)	0.871054	0.226778	0.222833	0.123961	0.649777	0.486618	0.107231	0.246511	0.502327	0.625866	0.172536	0.190551	0.361593	0.837677	0.277029	0.0534967	0.701384	0.202214	0.190822	0.0990987	0.0209669	0.188854	0.666319	0.329254	0.392446	0.531287	0.293594	0.11735	0.208283	0.834978	0.500676	0.344601	0.888716	0.740323	0.860041	0.182419	0.241854	0.328172	0.455583	0.0383775	0.0806871	0.00930315	0.0959393	0.66509	0.123998	0.142641	0.252111	0.278488
4.70299e-06	effects of calcineurin in keratinocyte differentiation(BioCarta)	0.673258	0.226778	0.0747832	0.372337	0.162502	0.131279	0.608788	0.246511	0.141173	0.116563	0.172536	0.729565	0.739583	0.510568	0.277029	0.476232	0.434272	0.585831	0.190822	0.592843	0.208457	0.188854	0.666319	0.329254	0.392446	0.0155395	0.682179	0.738933	0.0700636	0.834978	0.500676	0.604439	0.681491	0.362549	0.552392	0.886493	0.780509	0.63428	0.719424	0.782025	0.289749	0.00122804	0.0959393	0.038873	0.587347	0.346195	0.515533	0.0268019
4.73688e-06	growth hormone signaling pathway(BioCarta)	0.500388	0.00782977	0.177824	0.318881	0.171794	0.073148	0.164926	0.611872	0.0812362	0.628905	0.360991	0.754437	0.598256	0.0958286	0.321335	0.443617	0.629353	0.746227	0.0494126	0.335838	0.304883	0.207275	0.220169	0.716817	0.184705	0.511584	0.512151	0.0345293	0.937581	0.479976	0.66055	0.0333989	0.20167	0.307498	0.28892	0.378454	0.374474	0.387945	0.437935	0.161954	0.828972	0.248598	0.0300178	0.877333	0.012863	0.0562165	0.3895	0.228492
4.89448e-06	fc epsilon receptor i signaling in mast cells(BioCarta)	0.605451	0.0633464	0.118588	0.044145	0.621058	0.243294	0.791786	0.237261	0.844534	0.445467	0.315164	0.909717	0.666854	0.454145	0.530946	0.222104	0.378888	0.669354	0.154851	0.772755	0.463963	0.607258	0.333661	0.371496	0.315291	0.153713	0.799659	0.23223	0.392592	0.260188	0.540963	0.787861	0.206895	0.433628	0.175939	0.201231	0.728443	0.0275962	0.147334	0.314824	0.00490505	0.221723	0.070549	0.186172	0.686702	0.248935	0.744616	0.625969
5.42093e-06	p53 signaling pathway(BioCarta)	0.616778	0.447885	0.109402	0.277476	0.482475	0.618304	0.804831	0.314239	0.63506	0.961408	0.0465528	0.098631	0.0251591	0.201983	0.1043	0.914527	0.763261	0.0271848	0.459317	0.11682	0.286586	0.169721	0.173491	0.0918455	0.501163	0.736768	0.809068	0.265175	0.562084	0.428465	0.250781	0.738645	0.52453	0.5577	0.484456	0.737407	0.30806	0.585421	0.576772	0.131021	0.193246	0.404437	0.572123	0.848721	0.404164	0.443563	0.779468	0.172759
6.07856e-06	Antigen processing and presentation(Kegg)	0.712643	0.385865	0.46436	0.657469	0.756688	0.404619	0.17538	0.329061	0.418836	0.82663	0.200652	0.881777	0.648813	0.75685	0.847809	0.346165	0.506833	0.133285	0.271025	0.450069	0.166245	0.102158	0.521069	0.410084	0.76715	0.394027	0.589963	0.648132	0.0705006	0.753712	0.417338	0.0298952	0.779884	0.253134	0.141603	0.776745	0.90664	0.831351	0.525851	0.0809335	0.586398	0.862292	0.0278187	0.848252	0.15223	0.734033	0.00324608	0.361001
7.03794e-06	Melanoma(Kegg)	0.415075	0.226778	0.712996	0.747806	0.162502	0.486618	0.608788	0.246511	0.502327	0.894925	0.0539281	0.0596185	0.117821	0.217666	0.0269203	0.817798	0.701384	0.0443589	0.190822	0.0990987	0.208457	0.472292	0.0391916	0.329254	0.172594	0.848999	0.682179	0.360756	0.443069	0.213917	0.500676	0.829007	0.888716	0.362549	0.0807264	0.677167	0.241854	0.328172	0.21759	0.153212	0.0806871	0.691531	0.264993	0.66509	0.315298	0.142641	0.515533	0.278488
7.81367e-06	insulin signaling pathway(BioCarta)	0.290275	0.174131	0.600517	0.317142	0.0998083	0.107	0.237757	0.421303	0.115301	0.00216611	0.968349	0.664186	0.697584	0.445479	0.0529371	0.145641	0.612347	0.543207	0.354102	0.848007	0.187625	0.777298	0.288357	0.790892	0.294734	0.180267	0.246686	0.696913	0.975384	0.440905	0.460614	0.233266	0.591539	0.0876793	0.194842	0.587054	0.93347	0.0172209	0.138092	0.114934	0.635413	0.109173	0.0561451	0.88409	0.0741837	0.255726	0.72848	0.457256
7.96281e-06	mTOR signaling pathway(Kegg)	0.0744532	0.636397	0.0255459	0.814322	0.789056	0.0388678	0.0666867	0.659467	0.573827	0.45349	0.939852	0.322664	0.188089	0.624725	0.480959	0.105469	0.179174	0.659522	0.584372	0.183434	0.248535	0.287617	0.50258	0.00741723	0.800958	0.040807	0.135511	0.806307	0.017848	0.619811	0.572099	0.329989	0.815272	0.465379	0.152876	0.159429	0.183208	0.219243	0.399977	0.529357	0.380953	0.277434	0.205154	0.772652	0.486586	0.523396	0.406803	0.696355
1.07751e-05	Gap junction(Kegg)	0.143653	0.256262	0.55625	0.318881	0.171794	0.645567	0.837671	0.381314	0.662294	0.37703	0.916712	0.297123	0.598256	0.244445	0.529549	0.210948	0.222573	0.135936	0.135909	0.335838	0.304883	0.438786	0.0894701	0.497474	0.578979	0.26597	0.0764927	0.876222	0.823823	0.479976	0.0803567	0.621248	0.20167	0.118834	0.953072	0.79372	0.024306	0.639278	0.437935	0.375509	0.506992	0.00944336	0.408155	0.218854	0.700942	7.80633e-05	0.619861	0.0984475
1.17164e-05	Galactose metabolism(Kegg)	0.424393	0.385865	0.46436	0.657469	0.756688	0.404619	0.465069	0.647769	0.09084	0.047139	0.951262	0.881777	0.252381	0.119884	0.847809	0.733992	0.228973	0.496198	0.586906	0.450069	0.166245	0.342814	0.216243	0.0406092	0.468956	0.394027	0.200068	0.251723	0.235107	0.753712	0.0113991	0.654702	0.779884	0.64959	0.412922	0.210263	0.90664	0.831351	0.525851	0.694193	0.197178	0.862292	0.665643	0.215292	0.932224	0.734033	0.33472	0.678088
1.29526e-05	Fatty acid metabolism(Kegg)	0.17359	0.764269	0.20066	0.260862	0.190817	0.404619	0.17538	0.329061	0.418836	0.82663	0.0559221	0.0161001	0.0606475	0.375779	0.299465	0.733992	0.228973	0.496198	0.0831617	0.807643	0.166245	0.731299	0.216243	0.160664	0.468956	0.394027	0.589963	0.648132	0.799616	0.117549	0.0113991	0.654702	0.486429	0.253134	0.141603	0.482068	0.0238373	0.489505	0.24395	0.694193	0.197178	0.0674647	0.915728	0.848252	0.15223	0.044436	0.653292	0.130665
1.32219e-05	Cysteine metabolism(Kegg)	0.262284	0.160423	0.288432	0.0991646	0.427215	0.256436	0.620948	0.745081	0.266634	0.0362078	0.437914	0.70478	0.0953506	0.55425	0.184966	0.530768	0.467322	0.324116	0.283839	0.610109	0.098675	0.52806	0.660364	0.103801	0.822104	0.568345	0.399147	0.449443	0.84308	0.550972	0.029888	0.222394	0.0164502	0.450747	0.582669	0.448116	0.0744138	0.219493	0.482132	0.117	0.396168	0.677889	0.344179	0.2385	0.0103744	0.109839	0.748677	0.00848677
1.41182e-05	TCR signaling in naïve CD4+ T cells(NCI/Nature)	0.376924	0.184534	0.251538	0.0851662	0.450242	0.0117019	0.864675	0.107057	0.418121	0.0224062	0.164955	0.756066	0.954612	0.924534	0.0415258	0.653633	0.147621	0.0484805	0.0047305	0.309373	0.681322	0.119577	0.137186	0.594441	0.0563224	0.0598726	0.269148	0.583189	0.350481	0.834197	0.84827	0.456262	0.526508	0.262856	0.787347	0.11513	0.37927	0.170395	0.620368	0.538893	0.423594	0.275555	0.0404432	0.337032	0.21134	0.0607661	0.286221	0.0892624
1.55213e-05	EPHA forward signaling(NCI/Nature)	0.103857	0.0801931	0.134411	0.925907	0.0343041	0.116823	0.514545	0.03217	0.365492	0.539103	0.898035	0.690919	0.202237	0.186277	0.211057	0.155184	0.439554	0.479846	0.275781	0.126718	0.357012	0.576101	0.374879	0.153055	0.766655	0.206784	0.332384	0.0222862	0.269284	0.619112	0.127558	0.293697	0.607888	0.0760648	0.0981298	0.229228	0.566348	0.32939	0.00588582	0.111782	0.327042	0.100823	0.00301274	0.802427	0.281265	0.168527	0.582997	0.234793
1.71578e-05	Colorectal cancer(Kegg)	0.516318	0.170802	0.773138	0.236648	0.00495882	0.209552	0.247631	0.248892	0.224003	0.781147	0.849607	0.391351	0.0730565	0.673552	0.0615708	0.896721	0.251858	0.691296	0.185594	0.23203	0.267807	0.894922	0.131164	0.161348	0.418215	0.694027	0.165398	0.0726751	0.88043	0.375221	0.603885	0.0281831	0.230987	0.227336	0.428316	0.670115	0.243549	0.788384	0.491262	0.578451	0.162141	0.598854	0.0370075	0.30866	0.328459	0.60289	0.0333782	0.518427
1.74927e-05	role of parkin in ubiquitin-proteasomal pathway(BioCarta)	0.805122	0.808245	0.124133	0.0920223	0.558946	0.447136	0.856341	0.935031	0.462199	0.557834	0.573407	0.912862	0.307422	0.445479	0.0529371	0.145641	0.612347	0.543207	0.354102	0.0656815	0.187625	0.409306	0.884667	0.511108	0.106682	0.46528	0.639003	0.086896	0.620297	0.798398	0.0172403	0.0755122	0.842666	0.308285	0.485616	0.587054	0.71883	0.869221	0.865652	0.114934	0.635413	0.313066	0.189858	0.287195	0.0156567	0.0864697	0.0519034	0.200578
1.81045e-05	cadmium induces dna synthesis and proliferation in macrophages(BioCarta)	0.486566	0.596305	0.35149	0.182474	0.295132	0.101344	0.463061	0.512704	0.710821	0.269959	0.313353	0.640181	0.387178	0.333714	0.489279	0.126594	0.0885251	0.447787	0.416971	0.683275	0.340085	0.287942	0.545501	0.239081	0.712395	0.607907	0.86972	0.0595581	0.376469	0.32781	0.709113	0.101231	0.733739	0.17331	0.851212	0.331088	0.299052	0.128278	0.218385	0.230284	0.292885	0.35768	0.0713073	0.320331	0.404637	0.656493	0.156828	0.183733
1.83861e-05	Drug metabolism - cytochrome P450(Kegg)	0.147078	0.64376	0.469442	0.534783	0.0509891	0.044062	0.702584	0.44992	0.321347	0.307111	0.0542886	0.39432	0.144592	0.228104	0.326065	0.207253	0.898486	0.0718798	0.117687	0.282881	0.121785	0.204927	0.740728	0.00362164	0.572632	0.241223	0.471001	0.525761	0.267962	0.632436	0.320098	0.117126	0.247965	0.145075	0.664577	0.244949	0.146689	0.313522	0.619512	0.570982	0.46772	0.360078	0.829132	0.739918	0.0386305	0.0445568	0.822059	0.47909
1.86543e-05	role of ran in mitotic spindle regulation(BioCarta)	0.29714	0.68497	0.0584401	0.52438	0.0782292	0.588945	0.766197	0.983445	0.60563	0.104446	0.849607	0.648171	0.511868	0.380593	0.575908	0.638537	0.106491	0.0942536	0.00392708	0.0243364	0.267807	0.338533	0.815148	0.802473	0.418215	0.404011	0.783126	0.0726751	0.706845	0.668729	0.22246	0.658662	0.0946169	0.227336	0.714374	0.670115	0.243549	0.788384	0.887215	0.283887	0.424715	0.0131845	0.270167	0.30866	0.790489	0.816211	0.984136	0.518427
1.8885e-05	Propanoate metabolism(Kegg)	0.103578	0.808245	0.600517	0.317142	0.281826	0.0154951	0.0143736	0.421303	0.115301	0.557834	0.573407	0.132359	0.307422	0.801331	0.181441	0.145641	0.330976	0.543207	0.664507	0.52509	0.187625	0.409306	0.096053	0.0796163	0.294734	0.180267	0.246686	0.306666	0.620297	0.0407573	0.460614	0.488955	0.0284858	0.698348	0.0528732	0.970524	0.415921	0.259252	0.865652	0.114934	0.24329	0.313066	0.740094	0.287195	0.230276	0.528301	0.17971	0.751699
2.57746e-05	role of egf receptor transactivation by gpcrs in cardiac hypertrophy(BioCarta)	0.17226	0.0956226	0.225072	0.153321	0.147068	0.282866	0.17954	0.101581	0.587631	0.0444125	0.591598	0.54509	0.496572	0.0872452	0.655234	0.147116	0.115628	0.712072	0.54572	0.662764	0.491117	0.278729	0.603114	0.481635	0.742313	0.0161005	0.616125	0.0587023	0.51477	0.521735	0.865601	0.318525	0.308609	0.0596863	0.908869	0.301364	0.652921	0.212121	0.377172	0.593182	0.609596	0.300391	0.0570424	0.769727	0.456202	0.811031	0.503377	0.387882
2.69785e-05	Glypican 1 network(NCI/Nature)	0.157624	0.440054	0.537574	0.100259	0.626471	0.0353638	0.342852	0.630894	0.392865	0.00860923	0.922429	0.889112	0.233412	0.424092	0.642109	0.622024	0.0306172	0.232762	0.328384	0.0214991	0.373505	0.0726584	0.427666	0.745563	0.452822	0.244643	0.160227	0.0295998	0.336807	0.659445	0.145059	0.373431	0.156266	0.736417	0.980425	0.066804	0.418048	0.379202	0.865602	0.135901	0.156412	0.682767	0.0568674	0.236091	0.185638	0.386462	0.435408	0.289756
2.711e-05	role of mitochondria in apoptotic signaling(BioCarta)	0.804379	0.93171	0.109402	0.277476	0.120422	0.236636	0.553708	0.925926	0.252469	0.320746	0.130258	0.458862	0.00509469	0.201983	0.440315	0.683042	0.330722	0.114374	0.0988393	0.283235	0.286586	0.389176	0.625517	0.0918455	0.130315	0.736768	0.47182	0.856296	0.562084	0.712413	0.0666939	0.738645	0.306017	0.5577	0.484456	0.0511602	0.0501962	0.330778	0.782152	0.329747	0.466801	0.0225523	0.338663	0.062893	0.63742	0.443563	0.554044	0.80523
2.72842e-05	nerve growth factor pathway (ngf)(BioCarta)	0.399114	0.212336	0.667241	0.277476	0.120422	0.236636	0.300979	0.144337	0.252469	0.140022	0.285408	0.458862	0.556561	0.201983	0.1043	0.172888	0.15985	0.720105	0.459317	0.533988	0.286586	0.389176	0.173491	0.220922	0.285499	0.220874	0.0601378	0.555563	0.340462	0.712413	0.250781	0.316816	0.143452	0.5577	0.484456	0.737407	0.140331	0.330778	0.176197	0.623669	0.193246	0.197589	0.160573	0.848721	0.404164	0.101451	0.321657	0.172759
2.80416e-05	erk and pi-3 kinase are necessary for collagen binding in corneal epithelia(BioCarta)	0.225703	0.120923	0.0790628	0.219788	0.129876	0.0773222	0.571978	0.339279	0.243753	0.911564	0.260785	0.40105	0.206634	0.233479	0.0890229	0.192816	0.651947	0.894942	0.23991	0.546148	0.449848	0.0840912	0.664563	0.659336	0.416081	0.447497	0.530204	0.0882606	0.66466	0.407654	0.0245008	0.264741	0.00391098	0.400455	0.481005	0.438941	0.834086	0.792772	0.00655929	0.135938	0.28712	0.332146	0.0517457	0.93421	0.295566	0.104058	0.702918	0.743346
3.18778e-05	trefoil factors initiate mucosal healing(BioCarta)	0.357611	0.390335	0.837907	0.174915	0.0470807	0.122877	0.209886	0.0102022	0.327137	0.056969	0.94995	0.874969	0.52763	0.565661	0.9624	0.0795331	0.400906	0.467496	0.417684	0.332463	0.151619	0.501635	0.297091	0.693052	0.486166	0.90885	0.406858	0.526189	0.721641	0.205899	0.875589	0.248178	0.228845	0.529273	0.805057	0.355587	0.123151	0.0254206	0.290592	0.235472	0.209582	0.341865	0.0132357	0.166487	0.670132	0.14983	0.843842	0.872681
3.44998e-05	Glypican 2 network(NCI/Nature)	0.6337	0.562074	0.0547244	0.457838	0.81537	0.256436	0.620948	0.745081	0.266634	0.214543	0.822066	0.283605	0.0953506	0.55425	0.533389	0.530768	0.467322	0.324116	0.704998	0.610109	0.098675	0.000857179	0.660364	0.792389	0.437975	0.568345	0.399147	0.0950563	0.146984	0.550972	0.00154461	0.0359446	0.830314	0.0956873	0.175043	0.828289	0.742038	0.219493	0.152153	0.117	0.396168	0.677889	0.756701	0.659515	0.382259	0.404885	0.334116	0.0863979
3.76162e-05	the 41bb-dependent immune response(BioCarta)	0.406729	0.132513	0.23882	0.197001	0.317318	0.182816	0.930615	0.659467	0.573827	0.737002	0.0504933	0.828184	0.806895	0.624725	0.480959	0.589245	0.377175	0.274051	0.00170187	0.705958	0.248535	0.873214	0.50258	0.503385	0.575965	0.900804	0.75366	0.0542232	0.0675466	0.619811	0.572099	0.564211	0.945674	0.807566	0.909597	0.348136	0.869117	0.463512	0.399977	0.529357	0.380953	0.0321841	0.00405823	0.0261807	0.101911	0.119923	0.977592	0.0230717
3.94424e-05	FOXM1 transcription factor network(NCI/Nature)	0.379339	0.272579	0.956734	0.518571	0.17179	0.150136	0.0351939	0.15538	0.164878	0.826015	0.0350171	0.0991889	0.762701	0.46823	0.0129829	0.219062	0.394005	0.540383	0.910434	0.367172	0.389577	0.860992	0.282586	0.618885	0.336226	0.0524287	0.184923	0.761808	0.888885	0.114235	0.163287	0.454463	0.36252	0.266831	0.528436	0.947124	0.839832	0.24013	0.424016	0.0197939	0.180666	0.319538	0.03083	0.958863	0.235577	0.643306	0.0269991	0.87383
4.27552e-05	mets affect on macrophage differentiation(BioCarta)	0.385511	0.63959	0.267751	0.213532	0.362682	0.345104	0.742324	0.03217	0.128861	0.318036	0.582055	0.275338	0.0755429	0.379079	0.0991311	0.155184	0.0177182	0.479846	0.133043	0.491835	0.357012	0.32982	0.598	0.948982	0.383008	0.406666	0.620343	0.201368	0.135196	0.841408	0.363331	0.00125784	0.408884	0.203232	0.435363	0.109463	0.566348	0.32939	0.144867	0.266746	0.327042	0.100823	0.394843	0.5962	0.281265	0.321445	0.0913329	0.043252
5.25583e-05	regulation of ck1/cdk5 by type 1 glutamate receptors(BioCarta)	0.776678	0.0123441	0.0456518	0.649568	0.815796	0.086759	0.409751	0.247855	0.309451	0.00814002	0.8284	0.356643	0.346912	0.789501	0.794163	0.10069	0.49169	0.41464	0.584726	0.0232459	0.00606524	0.940183	0.270062	0.183331	0.246529	0.138028	0.263588	0.345869	0.503007	0.785304	0.685768	0.501957	0.267067	0.894331	0.824082	0.666848	0.440742	0.44437	0.519039	0.702636	0.545148	0.00378831	0.0478372	0.90087	0.336685	0.0299483	0.679173	0.0164951
5.4778e-05	Acute myeloid leukemia(Kegg)	0.751881	0.00708106	0.797837	0.0815354	0.561353	0.345104	0.295736	0.03217	0.732404	0.761157	0.214009	0.275338	0.202237	0.186277	0.0991311	0.581229	0.63729	0.810858	0.053023	0.275813	0.357012	0.958915	0.0294781	0.153055	0.582171	0.406666	0.332384	0.201368	0.815655	0.0716582	0.363331	0.476814	0.90903	0.42813	0.435363	0.109463	0.358263	0.32939	0.283733	0.50688	0.327042	0.100823	0.218223	0.193761	0.94368	0.168527	0.0913329	0.415874
7.30725e-05	Glycosphingolipid biosynthesis - neo-lactoseries(Kegg)	0.732225	0.0559357	0.909956	0.84068	0.400591	0.588945	0.247631	0.721061	0.60563	0.781147	0.00566302	0.391351	0.226433	0.380593	0.34803	0.00935565	0.251858	0.691296	0.185594	0.0862428	0.267807	0.338533	0.0424618	0.991058	0.418215	0.694027	0.429536	0.510888	0.260168	0.158424	0.0542067	0.0931636	0.230987	0.0734937	0.714374	0.670115	0.243549	0.788384	0.272178	0.283887	0.162141	0.598854	0.500289	0.010286	0.328459	0.60289	0.0333782	0.285758
7.9536e-05	phosphoinositides and their downstream targets(BioCarta)	0.969071	0.440054	0.198899	0.245896	0.255138	0.133115	0.173234	0.0161827	0.752376	0.082198	0.646733	0.969406	0.465488	0.0946093	0.277664	0.0747249	0.325478	0.510731	0.00796621	0.540608	0.373505	0.839308	0.835075	0.745563	0.646846	0.108352	0.652033	0.0925835	0.0103496	0.00902102	0.390615	0.373431	0.671752	0.466853	0.123817	0.665605	0.805268	0.199878	0.865602	0.794775	0.361168	0.467916	0.135616	0.425752	0.874507	0.219276	0.123831	0.679248
8.39704e-05	Pentose phosphate pathway(Kegg)	0.00102037	0.522061	0.222833	0.372337	0.377286	0.486618	0.107231	0.246511	0.141173	0.319722	0.663931	0.0596185	0.361593	0.510568	0.529858	0.0534967	0.701384	0.202214	0.435741	0.592843	0.208457	0.815424	0.666319	0.329254	0.392446	0.234253	0.682179	0.360756	0.70891	0.213917	0.500676	0.344601	0.411635	0.362549	0.0807264	0.058248	0.241854	0.328172	0.0171423	0.420151	0.289749	0.389874	0.799852	0.911465	0.587347	0.619355	0.252111	0.810287
8.6078e-05	S1P3 pathway(NCI/Nature)	0.133695	0.00256115	0.343827	0.52438	0.200735	0.209552	0.247631	0.248892	0.60563	0.104446	0.2138	0.391351	0.833716	0.0519541	0.34803	0.137518	0.698155	0.691296	0.185594	0.751925	0.267807	0.338533	0.56674	0.34469	0.213875	0.178082	0.429536	0.510888	0.476845	0.668729	0.0542067	0.431979	0.0946169	0.512987	0.927344	0.226651	0.715638	0.952717	0.491262	0.283887	0.424715	0.0511837	0.114136	0.814145	0.150553	0.174848	0.105453	0.518427
0.000100052	regulation of bad phosphorylation(BioCarta)	0.834912	0.162989	0.0829909	0.401379	0.856135	0.101344	0.463061	0.151296	0.710821	0.0445234	0.867101	0.949092	0.172427	0.581756	0.151802	0.0436998	0.567501	0.182613	0.416971	0.441006	0.340085	0.786541	0.920752	0.4244	0.867161	0.359635	0.297879	0.386072	0.376469	0.32781	0.110878	0.390641	0.0767447	0.67372	0.634169	0.531234	0.505146	0.128278	0.595012	0.464503	0.11207	0.582831	0.332507	0.766034	0.615467	0.656493	0.731668	0.763762
0.000112054	EPHB forward signaling(NCI/Nature)	0.531468	0.120923	0.750325	0.415906	0.0608973	0.496185	0.373809	0.0160357	0.243753	0.116011	0.028552	0.0557181	0.637506	0.111553	0.63034	0.033013	0.318765	0.646133	0.0558954	0.348708	0.116663	0.923419	0.291094	0.316914	0.260899	0.658435	0.292979	0.0882606	0.66466	0.939007	0.241619	0.0299886	0.446585	0.638908	0.481005	0.0771333	0.506513	0.415661	0.682359	0.135938	0.523699	0.0896509	0.221482	0.827536	0.637266	0.0179208	0.349314	0.396371
0.000112894	Renal cell carcinoma(Kegg)	0.0861703	0.212336	0.667241	0.277476	0.269575	0.618304	0.127597	0.545998	0.252469	0.0475255	0.130258	0.458862	0.556561	0.0720764	0.1043	0.683042	0.330722	0.720105	0.239816	0.283235	0.286586	0.679024	0.370817	0.422046	0.501163	0.736768	0.0601378	0.0938698	0.340462	0.712413	0.63331	0.53069	0.52453	0.5577	0.241183	0.518707	0.140331	0.585421	0.576772	0.00905009	0.466801	0.197589	0.572123	0.062893	0.207331	0.673701	0.554044	0.172759
0.000117557	Plasma membrane estrogen receptor signaling(NCI/Nature)	0.0958314	0.0123441	0.0456518	0.153068	0.104435	0.291134	0.205937	0.247855	0.309451	0.00814002	0.246439	0.178082	0.636924	0.123003	0.22497	0.251041	0.49169	0.158747	0.357106	0.388745	0.322712	0.754803	0.489626	0.91042	0.43747	0.138028	0.0260904	0.345869	0.707866	0.529171	0.307503	0.855411	0.126929	0.145072	0.587792	0.456179	0.664894	0.44437	0.519039	0.0705365	0.258982	0.14099	0.126708	0.724346	0.549582	0.199578	0.858954	0.879167
0.000118682	Huntington's disease(Kegg)	0.500388	0.256262	0.55625	0.318881	0.342911	0.645567	0.607792	0.193503	0.662294	0.0202252	0.578873	0.297123	0.30639	0.48592	0.529549	0.929264	0.934316	0.0353131	0.524027	0.335838	0.304883	0.719064	0.0894701	0.716817	0.578979	0.511584	0.00371496	0.597253	0.823823	0.939365	0.279185	0.803866	0.92525	0.118834	0.0402821	0.378454	0.60512	0.387945	0.437935	0.161954	0.506992	0.466772	0.408155	0.429376	0.700942	0.0562165	0.0820791	0.846023
0.000122546	amb2 Integrin signaling(NCI/Nature)	0.0696411	0.234189	0.0108162	0.100259	0.255138	0.371603	0.778068	0.630894	0.392865	0.366986	0.273197	0.327894	0.465488	0.665406	0.144451	0.377254	0.325478	0.828513	0.0740619	0.064175	0.373505	0.37197	0.835075	0.884756	0.0214545	0.881289	0.366816	0.0295998	0.336807	0.216359	0.390615	0.213963	0.671752	0.234513	0.894333	0.665605	0.805268	0.804208	0.949036	0.794775	0.646809	0.682767	0.0568674	0.109101	0.0847914	0.219276	0.252848	0.478933
0.00012317	FOXA1 transcription factor network(NCI/Nature)	0.0861981	0.851877	0.357538	0.114053	0.984829	0.831098	0.416483	0.237261	0.543515	0.141837	0.0950409	0.0033861	0.865369	0.26669	0.530946	0.613182	0.705552	0.0202681	0.450716	0.905828	0.463963	0.934255	0.946411	0.707824	0.095102	0.295645	0.151164	0.665644	0.558807	0.837191	0.262119	0.950824	0.508067	0.0401801	0.721231	0.0485217	0.381375	0.982241	0.99981	0.314824	0.315148	0.562812	0.763752	0.514605	0.517207	0.732102	0.94972	0.162159
0.000128334	pdgf signaling pathway(BioCarta)	0.621338	0.0388748	0.819285	0.381798	0.67868	0.067533	0.528897	0.157592	0.223407	0.556583	0.528457	0.538986	0.830451	0.794472	0.130678	0.165124	0.260945	0.33797	0.724647	0.707798	0.108282	0.534315	0.249884	0.142683	0.209926	0.225905	0.113851	0.18011	0.272286	0.789439	0.493717	0.509892	0.122919	0.366948	0.122979	0.851659	0.281693	0.570271	0.0328655	0.454875	0.259474	0.0269154	0.0874631	0.798854	0.129532	0.15949	0.814674	0.342273
0.0001445	Glioma(Kegg)	0.0744532	0.038387	0.455924	0.476425	0.317318	0.557329	0.196642	0.187587	0.573827	0.073987	0.332984	0.583966	0.464296	0.125326	0.105541	0.875205	0.621	0.0757627	0.965181	0.415099	0.248535	0.585116	0.0942048	0.503385	0.575965	0.347529	0.0336799	0.463347	0.630178	0.619811	0.572099	0.921676	0.162802	0.465379	0.666698	0.159429	0.183208	0.463512	0.64306	0.0778092	0.0326815	0.109246	0.423582	0.501056	0.254332	0.762881	0.406803	0.891708
0.000170724	Signaling events mediated by the Hedgehog family(NCI/Nature)	0.0187489	0.923868	0.278821	0.167465	0.623269	0.789032	0.146914	0.406987	0.47141	0.164005	0.645177	0.487952	0.810081	0.336079	0.495068	0.139273	0.104625	0.311439	0.682583	0.0552607	0.420494	0.722737	0.767963	0.945835	0.645299	0.0858282	0.237492	0.330757	0.110924	0.0252082	0.468961	0.273774	0.495109	0.333335	0.217026	0.815471	0.588338	0.966066	0.0537023	0.219652	0.0941388	0.798765	0.628529	0.374575	0.526262	0.747076	0.249712	0.156252
0.000222732	lissencephaly gene (lis1) in neuronal migration and development(BioCarta)	0.835599	0.636397	0.23882	0.476425	0.139482	0.182816	0.721062	0.187587	0.195807	0.936319	0.149493	0.583966	0.464296	0.125326	0.105541	0.291471	0.621	0.659522	0.584372	0.183434	0.248535	0.873214	0.50258	0.268298	0.0505193	0.645691	0.135511	0.187401	0.630178	0.619811	0.194418	0.781104	0.815272	0.465379	0.370112	0.591714	0.183208	0.463512	0.195335	0.238626	0.380953	0.0321841	0.0206703	0.501056	0.101911	0.285424	0.666221	0.696355
0.00023259	p38 mapk signaling pathway(BioCarta)	0.444034	0.282565	0.357538	0.449564	0.0846517	0.519175	0.416483	0.237261	0.264376	0.270083	0.644488	0.633524	0.865369	0.26669	0.0243869	0.399816	0.705552	0.0669509	0.0109926	0.772755	0.1252	0.934255	0.703442	0.371496	0.18475	0.153713	0.799659	0.10452	0.392592	0.837191	0.262119	0.198854	0.909737	0.0401801	0.03229	0.201231	0.558041	0.282604	0.262168	0.0675959	0.315148	0.221723	0.0107	0.701559	0.0496593	0.732102	0.577826	0.625969
0.000257473	Focal adhesion(Kegg)	0.175921	0.682395	0.500762	0.819052	0.0258052	0.162916	0.310462	0.129395	0.181934	0.10747	0.977098	0.709258	0.934225	0.082711	0.304867	0.131523	0.0947218	0.539645	0.140137	0.623898	0.541374	0.244423	0.417017	0.243747	0.877592	0.514292	0.490032	0.0471227	0.101724	0.468588	0.386981	0.0516732	0.380715	0.113461	0.222732	0.521108	0.665415	0.21503	0.00369124	0.0344104	0.27901	0.0976508	0.26016	0.414577	0.655573	0.270444	0.53005	0.585215
0.000277238	il 4 signaling pathway(BioCarta)	0.859483	0.272579	0.273824	0.0121417	0.315755	0.042337	0.390388	0.0686093	0.419687	0.22978	0.33611	0.910227	0.502962	0.702377	0.53009	0.419439	0.0489895	0.25869	0.382065	0.586858	0.389577	0.413895	0.14023	0.618885	0.0350422	0.726768	0.40092	0.111962	0.0523769	0.0426014	0.769252	0.151472	0.548785	0.763718	0.528436	0.541832	0.941609	0.646195	0.77785	0.819343	0.676432	0.520908	0.326176	0.280867	0.0172014	0.643306	0.306141	0.539742
0.000282155	repression of pain sensation by the transcriptional regulator dream(BioCarta)	0.535202	0.582115	0.337504	0.425621	0.471154	0.0298188	0.368864	0.833562	0.539462	0.918199	0.487549	0.512702	0.414076	0.867374	0.379416	0.240743	0.116538	0.0590784	0.255232	0.351918	0.0257686	0.23736	0.724443	0.196286	0.739596	0.290518	0.340058	0.15108	0.780619	0.565486	0.166881	0.231456	0.921965	0.776458	0.310866	0.26236	0.582705	0.396893	0.554666	0.05625	0.335823	0.0742177	0.146253	0.0148329	0.18505	0.436861	0.59547	0.156394
0.000315978	RXR and RAR heterodimerization with other nuclear receptor(NCI/Nature)	0.966467	0.393528	0.163816	0.84068	0.200735	0.209552	0.766197	0.902488	0.60563	0.00709951	0.418116	0.864186	0.226433	0.0519541	0.167099	0.342789	0.698155	0.31001	0.185594	0.0243364	0.267807	0.634432	0.56674	0.161348	0.213875	0.178082	0.783126	0.225643	0.476845	0.909497	0.22246	0.0931636	0.230987	0.512987	0.714374	0.226651	0.715638	0.274077	0.718958	0.283887	0.424715	0.0511837	0.500289	0.30866	0.790489	0.174848	0.727447	0.285758
0.000347452	proteolysis and signaling pathway of notch(BioCarta)	0.94681	0.808245	0.600517	0.706087	0.558946	0.107	0.856341	0.0501062	0.462199	0.557834	0.573407	0.912862	0.697584	0.801331	0.0529371	0.145641	0.854856	0.543207	0.354102	0.225004	0.187625	0.409306	0.288357	0.511108	0.294734	0.46528	0.639003	0.086896	0.620297	0.798398	0.460614	0.0755122	0.971215	0.308285	0.825858	0.307091	0.93347	0.869221	0.138092	0.114934	0.635413	0.109173	0.189858	0.287195	0.230276	0.255726	0.427726	0.0607517
0.000380726	influence of ras and rho proteins on g1 to s transition(BioCarta)	0.362671	0.511234	0.434539	0.709374	0.211151	0.262987	0.818522	0.033905	0.565978	0.308915	0.828039	0.0949328	0.260918	0.492439	0.434335	0.0530531	0.287561	0.077534	0.826226	0.431474	0.477716	0.247451	0.376992	0.155002	0.695983	0.526328	0.818004	0.259735	0.0916848	0.293973	0.85481	0.399304	0.567261	0.695775	0.20551	0.842764	0.432133	0.322429	0.779958	0.347776	0.166899	0.423289	0.0163	0.558751	0.571311	0.885324	0.452599	0.673483
0.000565966	One carbon pool by folate(Kegg)	0.0744532	0.636397	0.687673	0.197001	0.55906	0.557329	0.433447	0.399422	0.195807	0.45349	0.332984	0.0101364	0.806895	0.624725	0.715405	0.589245	0.621	0.274051	0.32305	0.705958	0.0309674	0.287617	0.773746	0.503385	0.149551	0.347529	0.385513	0.187401	0.386563	0.619811	0.572099	0.149345	0.000257078	0.465379	0.666698	0.591714	0.393246	0.744763	0.399977	0.529357	0.380953	0.277434	0.205154	0.249197	0.734279	0.119923	0.19288	0.440871
0.000599546	atm signaling pathway(BioCarta)	0.110569	0.894007	0.0636045	0.518571	0.498414	0.397657	0.99004	0.485273	0.770859	0.826015	0.0881662	0.211666	0.502962	0.117816	0.53009	0.863835	0.394005	0.0269399	0.0391692	0.0838494	0.389577	0.654996	0.14023	0.909809	0.520837	0.981533	0.681576	0.0106973	0.593393	0.883867	0.769252	0.635926	0.948904	0.763718	0.911235	0.20156	0.065815	0.24013	0.610704	0.342008	0.395012	0.72593	0.175845	0.139077	0.404267	0.142983	0.850156	0.0351949
0.000676763	regulation of cell cycle progression by plk3(BioCarta)	0.0250027	0.975685	0.714103	0.936427	0.255138	0.0353638	0.563601	0.425958	0.392865	0.190765	0.4527	0.736333	0.465488	0.867499	0.803445	0.622024	0.512148	0.0802622	0.170577	0.064175	0.373505	0.616927	0.427666	0.557893	0.452822	0.881289	0.160227	0.232449	0.856133	0.216359	0.145059	0.55952	0.296878	0.736417	0.715576	0.473329	0.114764	0.379202	0.03631	0.0490707	0.361168	0.682767	0.45687	0.236091	0.185638	0.219276	0.816741	0.289756
0.000694067	Glutamate metabolism(Kegg)	0.215385	0.549747	0.122863	0.360334	0.631169	0.291134	0.082905	0.448044	0.0961316	0.876777	0.0425401	0.0719783	0.346912	0.535248	0.915695	0.251041	0.0568372	0.41464	0.584726	0.388745	0.322712	0.486759	0.270062	0.183331	0.114049	0.0483533	0.263588	0.046038	0.86599	0.0400047	0.307503	0.700776	0.00060905	0.0466771	0.337755	0.839855	0.108381	0.688005	0.519039	0.702636	0.258982	0.526543	0.869216	0.487856	0.549582	0.377054	0.254993	0.137915
0.000710863	Folate biosynthesis(Kegg)	0.911388	0.385865	0.0524565	0.064109	0.455026	0.0841236	0.465069	0.908559	0.418836	0.186771	0.200652	0.270733	0.252381	0.119884	0.590903	0.733992	0.506833	0.496198	0.586906	0.450069	0.0126534	0.102158	0.058815	0.410084	0.76715	0.394027	0.200068	0.00908759	0.514705	0.753712	0.417338	0.36111	0.779884	0.253134	0.783327	0.482068	0.643103	0.192602	0.807108	0.299356	0.586398	0.546638	0.123002	0.0584227	0.00537165	0.426086	0.653292	0.361001
0.000743935	no2-dependent il-12 pathway in nk cells(BioCarta)	0.435092	0.0480637	0.469442	0.0228269	0.226642	0.30953	0.294401	0.44992	0.0477835	0.713957	0.884441	0.782395	0.526417	0.0456089	0.0908999	0.611647	0.262315	0.387176	0.394607	0.691916	0.121785	0.204927	0.740728	0.522482	0.0543077	0.241223	0.111733	0.525761	0.610435	0.632436	0.320098	0.721505	0.587179	0.527165	0.664577	0.057572	0.445532	0.719542	0.276064	0.175357	0.10996	0.757342	0.159986	0.0125968	0.0386305	0.207763	0.15257	0.836178
0.000776609	basic mechanisms of sumoylation(BioCarta)	0.871054	0.226778	0.712996	0.123961	0.377286	0.131279	0.303021	0.5087	0.502327	0.625866	0.879574	0.729565	0.361593	0.217666	0.0269203	0.0534967	0.701384	0.585831	0.435741	0.287956	0.208457	0.815424	0.666319	0.602035	0.392446	0.0722957	0.293594	0.360756	0.443069	0.505759	0.0244509	0.604439	0.981528	0.740323	0.0807264	0.677167	0.95259	0.328172	0.719424	0.420151	0.678621	0.159452	0.264993	0.911465	0.123998	0.346195	0.252111	0.54664
0.000786588	FAS signaling pathway (CD95)(NCI/Nature)	0.222325	0.716019	0.622964	0.945454	0.498414	0.397657	0.609791	0.844602	0.419687	0.826015	0.33611	0.381537	0.0386099	0.46823	0.707454	0.219062	0.394005	0.0944815	0.586225	0.0304475	0.389577	0.860992	0.862042	0.0550634	0.520837	0.0524287	0.40092	0.111962	0.406356	0.461351	0.417359	0.454463	0.100316	0.504358	0.152407	0.541832	0.290219	0.646195	0.77785	0.585946	0.395012	0.165736	0.51719	0.68954	0.775124	0.451621	0.161489	0.539742
0.000793281	Alanine and aspartate metabolism(Kegg)	0.559807	0.716019	0.622964	0.279223	0.17179	0.042337	0.0351939	0.485273	0.419687	0.634224	0.520711	0.211666	0.265629	0.46823	0.707454	0.419439	0.754691	0.540383	0.586225	0.192208	0.389577	0.654996	0.0202708	0.425742	0.705003	0.134162	0.681576	0.264579	0.122329	0.696587	0.163287	0.454463	0.728506	0.266831	0.311378	0.947124	0.675651	0.24013	0.896941	0.585946	0.0654621	0.0722561	0.326176	0.0577139	0.116972	0.274761	0.306141	0.347178
0.000799238	tumor suppressor arf inhibits ribosomal biogenesis(BioCarta)	0.222325	0.272579	0.273824	0.518571	0.00992729	0.150136	0.809621	0.0254328	0.770859	0.415988	0.520711	0.910227	0.265629	0.46823	0.349009	0.419439	0.394005	0.25869	0.382065	0.0838494	0.389577	0.413895	0.0583251	0.128395	0.336226	0.497987	0.40092	0.264579	0.406356	0.114235	0.769252	0.635926	0.866503	0.504358	0.528436	0.355896	0.477046	0.646195	0.255623	0.342008	0.180666	0.72593	0.326176	0.68954	0.0172014	0.274761	0.306141	0.87383
0.000799402	cxcr4 signaling pathway(BioCarta)	0.290275	0.174131	0.124133	0.706087	0.0998083	0.447136	0.856341	0.175324	0.462199	0.0780515	0.573407	0.664186	0.697584	0.16668	0.41749	0.145641	0.612347	0.543207	0.0337601	0.52509	0.187625	0.409306	0.59864	0.511108	0.294734	0.180267	0.246686	0.306666	0.620297	0.798398	0.114409	0.488955	0.591539	0.308285	0.194842	0.839976	0.93347	0.259252	0.631477	0.114934	0.635413	0.313066	0.0561451	0.597389	0.496664	0.255726	0.72848	0.200578
0.000834036	Osteopontin-mediated events(NCI/Nature)	0.0958314	0.0451871	0.0456518	0.649568	0.230733	0.291134	0.86542	0.448044	0.309451	0.0928016	0.246439	0.356643	0.893828	0.123003	0.794163	0.251041	0.49169	0.00951549	0.0721549	0.63785	0.322712	0.486759	0.270062	0.568758	0.828469	0.138028	0.550392	0.345869	0.149798	0.785304	0.307503	0.304787	0.672462	0.145072	0.337755	0.261867	0.850199	0.688005	0.519039	0.0705365	0.258982	0.0529467	0.0144257	0.487856	0.549582	0.377054	0.456753	0.496712
0.000941193	tgf beta signaling pathway(BioCarta)	0.638763	0.527858	0.699114	0.313185	0.0475138	0.0500272	0.65283	0.72971	0.445887	0.676701	0.756163	0.63586	0.133836	0.736139	0.422341	0.115477	0.644812	0.284966	0.43576	0.0416453	0.405236	0.24883	0.731665	0.488509	0.12276	0.162558	0.434481	0.297447	0.0782935	0.504026	0.443493	0.104477	0.0236448	0.540443	0.572052	0.256537	0.72283	0.477662	0.494123	0.841237	0.206056	0.973856	0.220586	0.88412	0.0707126	0.515246	0.737783	0.899032
0.000985607	Neuroactive ligand-receptor interaction(Kegg)	0.290275	0.808245	0.124133	0.317142	0.965921	0.447136	0.0714188	0.723257	0.462199	0.252002	0.831653	0.0336872	0.697584	0.801331	0.41749	0.145641	0.612347	0.167135	0.912991	0.848007	0.187625	0.777298	0.884667	0.241712	0.0255024	0.813698	0.639003	0.306666	0.620297	0.440905	0.460614	0.233266	0.311245	0.00201549	0.485616	0.839976	0.171689	0.869221	0.631477	0.360831	0.635413	0.624496	0.442292	0.597389	0.780759	0.80261	0.0519034	0.751699
0.00111284	Inositol phosphate metabolism(Kegg)	0.103578	0.174131	0.328204	0.317142	0.281826	0.447136	0.540839	0.175324	0.462199	0.865029	0.573407	0.912862	0.0872611	0.445479	0.898761	0.413006	0.032318	0.0317336	0.354102	0.848007	0.187625	0.777298	0.884667	0.0796163	0.831703	0.180267	0.639003	0.696913	0.620297	0.798398	0.114409	0.488955	0.311245	0.698348	0.825858	0.307091	0.71883	0.869221	0.349808	0.0242668	0.635413	0.624496	0.940819	0.597389	0.230276	0.528301	0.427726	0.0607517
0.00126433	Androgen and estrogen metabolism(Kegg)	0.589107	0.710211	0.62521	0.600811	0.670499	0.358834	0.766641	0.0623712	0.37198	0.397203	0.924952	0.839606	0.59218	0.0789796	0.466001	0.276945	0.136881	0.101287	0.496654	0.756561	0.144303	0.0666711	0.802079	0.0920613	0.681951	0.716414	0.534264	0.591503	0.141046	0.699122	0.0676262	0.528877	0.69604	0.198225	0.0942949	0.692552	0.232546	0.782516	0.0307727	0.637788	0.152342	0.458058	0.0686114	0.00353299	0.0867294	0.646048	0.2409	0.262286
0.00128884	Maturity onset diabetes of the young(Kegg)	0.224346	0.35237	0.153129	0.0216964	0.275555	0.0584294	0.69256	0.123453	0.803791	0.313809	0.465466	0.682081	0.956722	0.171595	0.325371	0.501275	0.35402	0.0403717	0.488526	0.953229	0.420494	0.284139	0.767963	0.214479	0.645299	0.0320585	0.0322605	0.330757	0.84927	0.545125	0.20155	0.434346	0.322182	0.574961	0.810333	0.177882	0.992306	0.326309	0.561479	0.417713	0.729573	0.920682	0.14202	0.374575	0.705875	0.747076	0.249712	0.156252
0.00133438	keratinocyte differentiation(BioCarta)	0.869063	0.35237	0.54051	0.709824	0.320761	0.06922	0.386472	0.180842	0.59895	0.179247	0.825946	0.666389	0.340257	0.204819	0.384375	0.411639	0.315599	0.335053	0.788216	0.500486	0.283265	0.5673	0.151613	0.231201	0.7264	0.681707	0.964612	0.200104	0.00158305	0.888136	0.818869	0.416853	0.916389	0.983643	0.569624	0.635565	0.935246	0.304696	0.608867	0.178026	0.206483	0.0132534	0.00798734	0.51339	0.437103	0.168173	0.554709	0.741425
0.00142434	tpo signaling pathway(BioCarta)	0.729495	0.126697	0.956734	0.518571	0.685573	0.150136	0.609791	0.0686093	0.164878	0.22978	0.520711	0.776503	0.762701	0.46823	0.0959041	0.0331415	0.231252	0.84452	0.586225	0.367172	0.389577	0.654996	0.47948	0.618885	0.336226	0.2841	0.067618	0.264579	0.764425	0.461351	0.417359	0.792751	0.100316	0.763718	0.311378	0.862793	0.150363	0.646195	0.0574899	0.342008	0.0654621	0.165736	0.51719	0.280867	0.404267	0.142983	0.49507	0.347178
0.00144997	il-7 signal transduction(BioCarta)	0.860106	0.500146	0.177824	0.611004	0.909459	0.263884	0.966491	0.381314	0.281008	0.37703	0.360991	0.135641	0.118178	0.48592	0.883286	0.210948	0.00174113	0.135936	0.0494126	0.0150884	0.304883	0.438786	0.0894701	0.133784	0.361094	0.511584	0.831908	0.0345293	0.035622	0.751153	0.66055	0.223687	0.384278	0.5994	0.537784	0.378454	0.188515	0.639278	0.833451	0.66503	0.506992	0.248598	0.408155	0.429376	0.0450564	0.306064	0.822998	0.228492
0.00148122	Prostate cancer(Kegg)	0.834912	0.596305	0.731052	0.182474	0.147934	0.318247	0.109391	0.0614243	0.710821	0.898892	0.511763	0.416475	0.0599309	0.153284	0.0632955	0.537738	0.567501	0.012794	0.225403	0.0987865	0.340085	0.786541	0.155788	0.239081	0.712395	0.835509	0.586465	0.671621	0.57893	0.575639	0.709113	0.218933	0.337031	0.17331	0.190554	0.531234	0.146746	0.499069	0.595012	0.230284	0.11207	0.180792	0.169797	0.543698	0.223433	0.448199	0.313891	0.562508
0.00150487	classical complement pathway(BioCarta)	0.576392	0.63959	0.907982	0.717476	0.750369	0.716224	0.742324	0.770634	0.365492	0.917257	0.898035	0.475282	0.705374	0.625187	0.568895	0.334782	0.920673	0.810858	0.133043	0.724298	0.357012	0.15184	0.598	0.299299	0.383008	0.971884	0.620343	0.201368	0.0562702	0.372765	0.363331	0.00125784	0.607888	0.706466	0.435363	0.906385	0.190498	0.551278	0.283733	0.000391816	0.133486	0.82858	0.0383344	0.193761	0.281265	0.0264382	0.0103304	0.043252
0.00158289	Signaling events mediated by PTP1B(NCI/Nature)	0.478101	0.00038316	0.0262824	0.511975	0.749601	0.0828101	0.0798494	0.0322078	0.716741	0.176932	0.772015	0.0690312	0.690881	0.246169	0.072273	0.694739	0.827144	0.96058	0.803341	0.851392	0.207041	0.506572	0.135903	0.250794	0.361015	0.0357011	0.0915025	0.68951	0.730043	0.873456	0.714308	0.343626	0.164794	0.856646	0.477776	0.00820289	0.124025	0.892363	0.34084	0.600025	0.766824	0.043751	0.389173	0.825411	0.495801	0.00340488	0.659599	0.172626
0.00164686	Fc-epsilon receptor I signaling in mast cells(NCI/Nature)	0.754805	0.532188	0.00312167	0.454387	0.518989	0.0665387	0.828468	0.08411	0.683771	0.128609	0.900185	0.861986	0.434578	0.693629	0.503225	0.278777	0.213094	0.562414	0.431271	0.0969022	0.188284	0.801735	0.0185377	0.838264	0.691272	0.221302	0.516702	0.433033	0.491786	0.502683	0.908654	0.638424	0.296141	0.256087	0.40801	0.714294	0.704539	0.137869	0.784631	0.881484	0.509147	0.349612	0.0221858	0.299173	0.263561	0.0568058	0.843572	0.327756
0.00166346	control of gene expression by vitamin d receptor(BioCarta)	0.880201	0.0801931	0.0177362	0.717476	0.561353	0.345104	0.742324	0.976243	0.365492	0.761157	0.582055	0.863649	0.202237	0.0740999	0.568895	0.0579795	0.439554	0.810858	0.4758	0.491835	0.357012	0.0168883	0.936362	0.492637	0.383008	0.206784	0.620343	0.425652	0.451499	0.841408	0.0330394	0.00125784	0.90903	0.921699	0.435363	0.402389	0.975237	0.32939	0.66402	0.111782	0.882868	0.413208	0.0383344	0.935826	0.94368	0.0735865	0.0339695	0.926995
0.00172714	Canonical NF-kappaB pathway(NCI/Nature)	0.385511	0.970106	0.134411	0.441632	0.750369	0.345104	0.742324	0.770634	0.128861	0.0200973	0.898035	0.132753	0.705374	0.625187	0.568895	0.334782	0.128641	0.00328012	0.133043	0.275813	0.357012	0.32982	0.598	0.853824	0.766655	0.651031	0.620343	0.000158108	0.648438	0.619112	0.730724	0.152476	0.234384	0.0760648	0.229064	0.402389	0.566348	0.162394	0.66402	0.111782	0.327042	0.224412	0.603219	0.5962	0.140817	0.321445	0.777413	0.415874
0.00173395	signaling pathway from g-protein families(BioCarta)	0.133695	0.0138188	0.568022	0.84068	0.0782292	0.209552	0.945562	0.248892	0.60563	0.265138	0.849607	0.974285	0.511868	0.673552	0.575908	0.0413719	0.466688	0.691296	0.64857	0.23203	0.267807	0.338533	0.815148	0.161348	0.418215	0.0593048	0.783126	0.510888	0.476845	0.668729	0.22246	0.842324	0.0946169	0.512987	0.1955	0.434912	0.715638	0.274077	0.118492	0.578451	0.162141	0.0511837	0.0370075	0.30866	0.565649	0.60289	0.48254	0.285758
0.00203469	Visual signal transduction: Cones(NCI/Nature)	0.444034	0.679784	0.118588	0.449564	0.0846517	0.243294	0.416483	0.567097	0.543515	0.980777	0.476414	0.633524	0.432069	0.454145	0.368583	0.613182	0.234593	0.669354	0.0109926	0.224448	0.463963	0.217264	0.333661	0.930124	0.315291	0.487458	0.151164	0.23223	0.844463	0.656605	0.540963	0.488349	0.206895	0.0401801	0.32666	0.807426	0.558041	0.460014	0.0725492	0.314824	0.553492	0.113303	0.425334	0.514605	0.348339	0.858632	0.0622455	0.0798825
0.00209167	il-2 receptor beta chain in t cell activation(BioCarta)	0.276333	0.415149	0.245527	0.161917	0.310482	0.0508072	0.0985375	0.289529	0.546524	0.203875	0.830899	0.819478	0.148143	0.557472	0.731481	0.327317	0.00240345	0.278475	0.560847	0.402397	0.627504	0.652355	0.0217009	0.338949	0.603588	0.284647	0.848799	0.434063	0.571897	0.137116	0.784457	0.631491	0.0954254	0.271843	0.638381	0.75213	0.407944	0.490338	0.463805	0.553611	0.291597	0.326261	0.215857	0.558375	0.0334906	0.50769	0.432857	0.4956
0.0021443	FOXA2 and FOXA3 transcription factor networks(NCI/Nature)	0.367959	0.0501542	0.863617	0.0109644	0.857175	0.223854	0.761972	0.339279	0.243753	0.116011	0.982166	0.762084	0.848826	0.628611	0.63034	0.783923	0.482544	0.000771704	0.762535	0.889193	0.449848	0.356922	0.0717932	0.0913637	0.416081	0.838906	0.292979	0.636277	0.66466	0.227516	0.517726	0.735794	0.446585	0.638908	0.857445	0.881803	0.930816	0.613218	0.915004	0.717756	0.523699	0.704224	0.859238	0.66261	0.637266	0.343166	0.702918	0.5748
0.00214744	rb tumor suppressor/checkpoint signaling in response to dna damage(BioCarta)	0.0334378	0.799345	0.448873	0.899357	0.815796	0.086759	0.86542	0.111977	0.687498	0.67793	0.64963	0.584255	0.346912	0.789501	0.405655	0.941461	0.0568372	0.00951549	0.934744	0.190344	0.322712	0.246893	0.489626	0.354905	0.828469	0.807059	0.550392	0.143631	0.301969	0.785304	0.307503	0.0615253	0.267067	0.348105	0.824082	0.839855	0.241937	0.688005	0.159527	0.0705365	0.258982	0.754749	0.476486	0.487856	0.0231347	0.377054	0.456753	0.713448
0.00216113	C21-Steroid hormone metabolism(Kegg)	0.435092	0.64376	0.791472	0.534783	0.560931	0.30953	0.702584	0.149356	0.321347	0.307111	0.884441	0.782395	0.526417	0.228104	0.671605	0.207253	0.603994	0.387176	0.394607	0.691916	0.121785	0.00369946	0.740728	0.197626	0.884471	0.241223	0.111733	0.525761	0.0663319	0.225118	0.0473817	0.0156492	0.587179	0.0216056	0.255033	0.583561	0.445532	0.719542	0.0695454	0.175357	0.10996	0.360078	0.466975	0.739918	0.189348	0.866928	0.15257	0.47909
0.0022837	Glycosylphosphatidylinositol(GPI)-anchor biosynthesis(Kegg)	0.880201	0.853519	0.445695	0.213532	0.362682	0.716224	0.139624	0.770634	0.128861	0.917257	0.214009	0.275338	0.202237	0.845044	0.568895	0.155184	0.259312	0.479846	0.863917	0.126718	0.357012	0.32982	0.195106	0.492637	0.100161	0.406666	0.620343	0.704417	0.0191101	0.619112	0.363331	0.823417	0.112686	0.42813	0.229064	0.229228	0.905493	0.32939	0.930495	0.111782	0.133486	0.635023	0.603219	0.193761	0.140817	0.714475	0.0913329	0.415874
0.00253165	ifn gamma signaling pathway(BioCarta)	0.190435	0.226778	0.459918	0.372337	0.649777	0.131279	0.608788	0.784559	0.141173	0.625866	0.172536	0.435361	0.739583	0.217666	0.104971	0.191713	0.201857	0.202214	0.435741	0.592843	0.208457	0.815424	0.361764	0.329254	0.392446	0.234253	0.682179	0.00394999	0.70891	0.505759	0.500676	0.344601	0.059732	0.362549	0.552392	0.406828	0.241854	0.898589	0.21759	0.153212	0.678621	0.691531	0.530941	0.360434	0.00631876	0.619355	0.789323	0.54664
0.00310011	corticosteroids and cardioprotection(BioCarta)	0.834912	0.963248	0.0286795	0.0648512	0.491234	0.101344	0.0110854	0.72436	0.337653	0.0445234	0.990353	0.225014	0.672602	0.819178	0.0632955	0.126594	0.365337	0.182613	0.833467	0.0987865	0.340085	0.123745	0.920752	0.634375	0.712395	0.0653339	0.586465	0.0595581	0.206184	0.575639	0.110878	0.0109874	0.337031	0.67372	0.190554	0.531234	0.505146	0.499069	0.778757	0.230284	0.867115	0.180792	0.747806	0.766034	0.404637	0.831158	0.313891	0.562508
0.00310127	bcr signaling pathway(BioCarta)	0.932928	0.0319803	0.179003	0.106579	0.413497	0.342981	0.616462	0.103907	0.647716	0.0884663	0.098693	0.911777	0.376338	0.44228	0.801001	0.112596	0.365607	0.941653	0.211047	0.250949	0.529295	0.755997	0.126024	0.478678	0.180804	0.478766	0.12487	0.374882	0.145082	0.433881	0.164929	0.515821	0.627843	0.588389	0.516271	0.466552	0.460924	0.185184	0.553088	0.681957	0.120848	0.272814	0.0273325	0.229275	0.609561	0.129304	0.48306	0.0708323
0.00311284	Drug metabolism - other enzymes(Kegg)	0.616778	0.728077	0.109402	0.277476	0.269575	0.0605853	0.300979	0.545998	0.0674405	0.320746	0.130258	0.0316955	0.0251591	0.201983	0.660654	0.172888	0.330722	0.34558	0.459317	0.533988	0.286586	0.389176	0.370817	0.422046	0.0465791	0.081798	0.809068	0.265175	0.562084	0.428465	0.63331	0.151869	0.0527582	0.5577	0.484456	0.140096	0.768563	0.585421	0.576772	0.623669	0.0584587	0.657179	0.934179	0.848721	0.83641	0.101451	0.928538	0.356383
0.00342413	LPA receptor mediated events(NCI/Nature)	0.0123461	0.00383552	0.0203289	0.395073	0.162903	0.149079	0.616462	0.191997	0.647716	0.0884663	0.594664	0.507148	0.787462	0.145864	0.891818	0.383092	0.365607	0.283573	0.507818	0.588303	0.529295	0.895064	0.547324	0.774062	0.737539	0.0352648	0.690739	0.205609	0.0356757	0.917638	0.36627	0.786231	0.328011	0.588389	0.698994	0.466552	0.995749	0.48522	0.698645	0.478979	0.684466	0.426423	0.00375023	0.544915	0.304	0.510755	0.954105	0.69342
0.00360749	Bile acid biosynthesis(Kegg)	0.0800791	0.311502	0.62521	0.204647	0.11149	0.0630091	0.766641	0.0623712	0.37198	0.126929	0.117949	0.839606	0.1976	0.0789796	0.466001	0.276945	0.712115	0.444353	0.496654	0.756561	0.144303	0.0666711	0.148774	0.0158473	0.681951	0.716414	0.154686	0.591503	0.718213	0.699122	0.0676262	0.231716	0.930109	0.198225	0.335403	0.692552	0.552026	0.404675	0.0028021	0.637788	0.530795	0.164117	0.880002	0.432826	0.0867294	0.316805	0.562271	0.587492
0.00374267	Downstream signaling in naïve CD8+ T cells(NCI/Nature)	0.559807	0.716019	0.0636045	0.279223	0.315755	0.75532	0.390388	0.844602	0.164878	0.0131853	0.186693	0.585696	0.502962	0.886925	0.0959041	0.219062	0.231252	0.25869	0.586225	0.586858	0.0842261	0.413895	0.862042	0.618885	0.186779	0.134162	0.40092	0.264579	0.764425	0.252831	0.0478435	0.0682419	0.100316	0.266831	0.311378	0.541832	0.290219	0.428871	0.0574899	0.342008	0.395012	0.72593	0.51719	0.68954	0.404267	0.451621	0.850156	0.0351949
0.00383498	fas signaling pathway (cd95)(BioCarta)	0.157624	0.975685	0.851122	0.936427	0.255138	0.133115	0.924546	0.0481573	0.392865	0.366986	0.4527	0.327894	0.093126	0.665406	0.803445	0.377254	0.176605	0.0802622	0.0267245	0.540608	0.373505	0.616927	0.110054	0.200573	0.0602306	0.690645	0.366816	0.232449	0.336807	0.417452	0.390615	0.213963	0.296878	0.466853	0.269544	0.665605	0.238693	0.379202	0.197008	0.135901	0.0532455	0.270969	0.0568674	0.644899	0.874507	0.219276	0.123831	0.148424
0.00387347	FoxO family signaling(NCI/Nature)	0.811593	0.875271	0.0357283	0.245896	0.914581	0.736495	0.173234	0.245104	0.392865	0.190765	0.812654	0.170227	0.73536	0.665406	0.144451	0.0747249	0.176605	0.232762	0.0740619	0.540608	0.373505	0.37197	0.427666	0.557893	0.812735	0.244643	0.366816	0.464293	0.856133	0.00902102	0.390615	0.55952	0.671752	0.0937482	0.123817	0.665605	0.623386	0.600443	0.949036	0.54743	0.896754	0.270969	0.270791	0.236091	0.728518	0.582774	0.816741	0.478933
0.00405207	IL2 signaling events mediated by STAT5(NCI/Nature)	0.92549	0.0294227	0.278821	0.167465	0.442132	0.0584294	0.483977	0.406987	0.0666418	0.313809	0.295747	0.303334	0.33196	0.552229	0.495068	0.289315	0.0166143	0.0403717	0.303846	0.458786	0.420494	0.896512	0.040721	0.36745	0.295863	0.0858282	0.467312	0.155878	0.110924	0.545125	0.468961	0.763537	0.495109	0.333335	0.100026	0.665555	0.893605	0.326309	0.561479	0.656388	0.729573	0.419087	0.628529	0.374575	0.197773	0.747076	0.7788	0.289314
0.00408366	eukaryotic protein translation(BioCarta)	0.871054	0.226778	0.222833	0.372337	0.649777	0.486618	0.303021	0.246511	0.502327	0.894925	0.0539281	0.190551	0.117821	0.510568	0.529858	0.476232	0.201857	0.202214	0.0129766	0.287956	0.208457	0.188854	0.361764	0.844852	0.392446	0.531287	0.293594	0.11735	0.902384	0.834978	0.500676	0.604439	0.888716	0.362549	0.552392	0.182419	0.502954	0.328172	0.455583	0.420151	0.678621	0.159452	0.264993	0.66509	0.587347	0.346195	0.0892087	0.103189
0.00451605	ifn alpha signaling pathway(BioCarta)	0.143653	0.500146	0.750484	0.318881	0.766562	0.263884	0.837671	0.381314	0.0812362	0.628905	0.0758848	0.0492849	0.30639	0.7556	0.529549	0.443617	0.629353	0.380521	0.524027	0.588029	0.304883	0.438786	0.0894701	0.133784	0.184705	0.511584	0.229834	0.117606	0.230956	0.751153	0.66055	0.0980053	0.602448	0.5994	0.537784	0.596625	0.188515	0.971571	0.653904	0.375509	0.828972	0.894131	0.950769	0.218854	0.12357	0.306064	0.822998	0.228492
0.00485194	T cell receptor signaling pathway(Kegg)	0.769907	0.608338	0.685706	0.622148	0.504531	0.472504	0.528897	0.157592	0.223407	0.357549	0.8384	0.538986	0.60639	0.0913902	0.130678	0.0703359	0.593024	0.621638	0.000256745	0.503227	0.108282	0.0681747	0.249884	0.889335	0.699762	0.225905	0.499262	0.364234	0.606162	0.196284	0.221402	0.813763	0.558534	0.607806	0.43926	0.718971	0.00973791	0.207388	0.890342	0.250484	0.492841	0.663417	0.0366164	0.62049	0.403404	0.287978	0.164208	0.0979191
0.00495629	Nucleotide sugars metabolism(Kegg)	0.281077	0.0829827	0.313674	0.600811	0.670499	0.358834	0.382301	0.236341	0.0681841	0.126929	0.353924	0.496337	0.0385748	0.302666	0.466001	0.678588	0.136881	0.444353	0.839784	0.111256	0.144303	0.274055	0.433976	0.632129	0.117986	0.716414	0.154686	0.197055	0.394878	0.299003	0.0676262	0.231716	0.126473	0.592954	0.730412	0.692552	0.232546	0.782516	0.726749	0.23695	0.530795	0.817199	0.574782	0.148062	0.620316	0.646048	0.562271	0.587492
0.00507663	Signaling events regulated by Ret tyrosine kinase(NCI/Nature)	0.023135	0.0256675	0.237126	0.483462	0.0995023	0.402655	0.550533	0.452166	0.430834	0.0353872	0.450887	0.19803	0.279589	0.36694	0.561109	0.667336	0.0426001	0.173502	0.473792	0.35259	0.197635	0.981317	0.207206	0.211509	0.113066	0.751577	0.0312592	0.461702	0.545908	0.713918	0.211004	0.693169	0.0701687	0.281159	0.780741	0.755405	0.596499	0.431601	0.290639	0.221682	0.748052	0.248616	0.345032	0.801167	0.598122	0.509622	0.618722	0.0361356
0.00527392	cell cycle: g2/m checkpoint(BioCarta)	0.00891415	0.711889	0.0859293	0.888191	0.509883	0.0988732	0.818522	0.615956	0.111694	0.836701	0.126443	0.498323	0.464669	0.300971	0.743201	0.991182	0.167179	0.077534	0.326693	0.259201	0.477716	0.640978	0.739058	0.155002	0.53547	0.724307	0.349882	0.122214	0.454189	0.956169	0.56341	0.256228	0.144352	0.695775	0.969875	0.0297098	0.0320935	0.845298	0.19045	0.347776	0.813786	0.965259	0.964991	0.737261	0.252522	0.298972	0.894926	0.200365
0.00551274	apoptotic dna-fragmentation and tissue homeostasis(BioCarta)	0.766105	0.235329	0.791472	0.534783	0.226642	0.30953	0.0703642	0.149356	0.321347	0.0756908	0.235936	0.117534	0.526417	0.635787	0.92543	0.207253	0.603994	0.387176	0.394607	0.691916	0.00623458	0.204927	0.338909	0.522482	0.884471	0.05011	0.471001	0.525761	0.610435	0.0446117	0.0473817	0.117126	0.247965	0.527165	0.664577	0.88947	0.146689	0.719542	0.276064	0.570982	0.46772	0.757342	0.829132	0.0893934	0.0386305	0.536301	0.822059	0.167796
0.00554464	IGF1 pathway(NCI/Nature)	0.0187489	0.0294227	0.611747	0.347472	0.623269	0.0584294	0.289339	0.0540654	0.47141	0.00868902	0.908498	0.487952	0.156702	0.552229	0.186792	0.289315	0.529545	0.59585	0.682583	0.458786	0.420494	0.98062	0.040721	0.549038	0.645299	0.788964	0.0970674	0.330757	0.84927	0.329355	0.802269	0.878861	0.495109	0.157645	0.613296	0.487741	0.398544	0.0778773	0.729478	0.656388	0.0941388	0.244482	0.44008	0.374575	0.0975508	0.575972	0.7788	0.289314
0.0059659	Biosynthesis of unsaturated fatty acids(Kegg)	0.0217956	0.64376	0.0264659	0.534783	0.560931	0.30953	0.294401	0.149356	0.321347	0.0756908	0.235936	0.117534	0.526417	0.228104	0.92543	0.611647	0.262315	0.387176	0.394607	0.691916	0.121785	0.608843	0.740728	0.197626	0.235989	0.241223	0.471001	0.144169	0.901241	0.632436	0.320098	0.0156492	0.00589042	0.527165	0.664577	0.244949	0.146689	0.313522	0.276064	0.570982	0.10996	0.757342	0.466975	0.337905	0.189348	0.207763	0.822059	0.47909
0.00617171	Angiopoietin receptor Tie2-mediated signaling(NCI/Nature)	0.820973	0.248082	0.437137	0.0965759	0.0608973	0.223854	0.210662	0.042752	0.520254	0.599627	0.870205	0.40105	0.398946	0.233479	0.777582	0.362793	0.185778	0.161551	0.762535	0.0901116	0.116663	0.779612	0.0284828	0.911783	0.260899	0.128844	0.292979	0.205624	0.100767	0.814617	0.517726	0.582071	0.985129	0.400455	0.148348	0.610905	0.33093	0.244091	0.516224	0.0550014	0.775107	0.185583	0.37235	0.468855	0.295566	0.684944	0.203427	0.0589735
0.00620615	pertussis toxin-insensitive ccr5 signaling in macrophage(BioCarta)	0.712643	0.385865	0.0524565	0.657469	0.455026	0.404619	0.465069	0.0246133	0.418836	0.82663	0.468878	0.881777	0.648813	0.119884	0.590903	0.346165	0.959348	0.496198	0.0161372	0.165258	0.166245	0.342814	0.521069	0.936157	0.468956	0.394027	0.200068	0.251723	0.799616	0.753712	0.090117	0.13467	0.486429	0.64959	0.783327	0.482068	0.643103	0.489505	0.807108	0.694193	0.197178	0.236606	0.123002	0.215292	0.709735	0.426086	0.653292	0.361001
0.00673135	metabolism of anandamide an endogenous cannabinoid(BioCarta)	0.103578	0.808245	0.124133	0.706087	0.0998083	0.447136	0.540839	0.0501062	0.115301	0.557834	0.106643	0.132359	0.307422	0.445479	0.694952	0.413006	0.854856	0.167135	0.354102	0.0656815	0.187625	0.143339	0.096053	0.511108	0.573489	0.813698	0.0602159	0.306666	0.975384	0.798398	0.460614	0.488955	0.311245	0.698348	0.194842	0.0277164	0.415921	0.259252	0.138092	0.360831	0.635413	0.313066	0.442292	0.597389	0.780759	0.0192157	0.72848	0.457256
0.00742063	skeletal muscle hypertrophy is regulated via akt-mtor pathway(BioCarta)	0.293738	0.21491	0.213917	0.622148	0.0048934	0.067533	0.528897	0.647215	0.818437	0.0929376	0.699646	0.868374	0.181028	0.591478	0.564974	0.54026	0.260945	0.621638	0.352415	0.160619	0.435361	0.983939	0.126508	0.264184	0.209926	0.10617	0.113851	0.364234	0.431893	0.928191	0.493717	0.105016	0.384115	0.366948	0.65197	0.0539489	0.0709672	0.761545	0.778434	0.250484	0.110512	0.0269154	0.496176	0.421985	0.403404	0.15949	0.0111505	0.342273
0.00757226	PDGFR-alpha signaling pathway(NCI/Nature)	0.811593	0.00257216	0.537574	0.100259	0.431119	0.371603	0.563601	0.81056	0.752376	0.190765	0.140022	0.327894	0.465488	0.867499	0.144451	0.842379	0.849189	0.510731	0.532498	0.15799	0.0766204	0.965951	0.646666	0.362125	0.273301	0.452958	0.366816	0.232449	0.18488	0.216359	0.145059	0.213963	0.296878	0.234513	0.715576	0.665605	0.418048	0.600443	0.725067	0.30413	0.156412	0.0529374	0.135616	0.833933	0.536837	0.386462	0.639762	0.289756
0.00818745	Endothelins(NCI/Nature)	0.2967	0.0364562	0.851122	0.245896	0.0187127	0.371603	0.342852	0.118845	0.752376	0.000410378	0.976649	0.889112	0.465488	0.0330811	0.277664	0.377254	0.849189	0.828513	0.736757	0.761036	0.373505	0.37197	0.110054	0.557893	0.452822	0.452958	0.366816	0.464293	0.710415	0.864154	0.390615	0.373431	0.830188	0.466853	0.715576	0.473329	0.805268	0.379202	0.197008	0.54743	0.646809	0.0176838	0.0568674	0.644899	0.0847914	0.219276	0.435408	0.679248
0.00871055	anthrax toxin mechanism of action(BioCarta)	0.712643	0.125596	0.0524565	0.657469	0.756688	0.404619	0.816903	0.112715	0.418836	0.82663	0.468878	0.881777	0.252381	0.75685	0.299465	0.346165	0.228973	0.496198	0.586906	0.165258	0.166245	0.342814	0.521069	0.720946	0.76715	0.394027	0.589963	0.251723	0.235107	0.753712	0.417338	0.36111	0.486429	0.64959	0.412922	0.0598609	0.90664	0.489505	0.525851	0.694193	0.197178	0.236606	0.0278187	0.51984	0.396768	0.426086	0.115807	0.678088
0.0088796	the information processing pathway at the ifn beta enhancer(BioCarta)	0.616778	0.447885	0.250878	0.569272	0.707547	0.236636	0.804831	0.988239	0.63506	0.818641	0.501058	0.893136	0.556561	0.434175	0.660654	0.0148702	0.330722	0.34558	0.0988393	0.533988	0.286586	0.679024	0.849626	0.422046	0.723141	0.736768	0.809068	0.00505044	0.0640805	0.428465	0.250781	0.01561	0.97413	0.8574	0.484456	0.30084	0.539221	0.330778	0.980655	0.623669	0.805973	0.657179	0.0599596	0.848721	0.63742	0.237759	0.779468	0.172759
0.00893786	hypoxia-inducible factor in the cardivascular system(BioCarta)	0.595159	0.799345	0.0456518	0.649568	0.815796	0.670884	0.409751	0.957771	0.687498	0.432805	0.437359	0.178082	0.636924	0.789501	0.405655	0.0318398	0.859967	0.41464	0.357106	0.190344	0.322712	0.246893	0.90158	0.183331	0.43747	0.138028	0.550392	0.143631	0.060224	0.785304	0.685768	0.152725	0.672462	0.638061	0.337755	0.666848	0.241937	0.688005	0.958936	0.921073	0.545148	0.14099	0.696337	0.90087	0.0701099	0.591401	0.254993	0.0533414
0.0093484	inhibition of huntingtons disease neurodegeneration by histone deacetylase inhibitors(BioCarta)	0.854604	0.311502	0.313674	0.600811	0.670499	0.0630091	0.382301	0.871303	0.37198	0.126929	0.353924	0.190286	0.59218	0.702411	0.466001	0.0678693	0.38775	0.444353	0.190512	0.111256	0.144303	0.675801	0.802079	0.905412	0.353992	0.318682	0.534264	0.197055	0.394878	0.699122	0.370592	0.231716	0.69604	0.592954	0.335403	0.692552	0.552026	0.404675	0.726749	0.23695	0.152342	0.164117	0.25136	0.432826	0.620316	0.646048	0.874017	0.587492
0.0099725	Basal cell carcinoma(Kegg)	0.0217956	0.64376	0.791472	0.534783	0.226642	0.30953	0.702584	0.44992	0.321347	0.713957	0.572566	0.39432	0.526417	0.635787	0.92543	0.207253	0.262315	0.387176	0.394607	0.691916	0.121785	0.608843	0.740728	0.522482	0.884471	0.241223	0.471001	0.525761	0.267962	0.225118	0.320098	0.380297	0.0586891	0.0216056	0.255033	0.244949	0.445532	0.719542	0.276064	0.570982	0.10996	0.360078	0.0298946	0.0125968	0.510866	0.866928	0.15257	0.47909
0.0107093	Tyrosine metabolism(Kegg)	0.576392	0.197487	0.990861	0.441632	0.198633	0.116823	0.295736	0.365674	0.365492	0.0616218	0.382893	0.275338	0.0755429	0.845044	0.749667	0.581229	0.63729	0.207345	0.275781	0.491835	0.0692486	0.576101	0.0837063	0.693433	0.383008	0.651031	0.620343	0.704417	0.924856	0.181707	0.127558	0.823417	0.408884	0.706466	0.874471	0.601513	0.358263	0.551278	0.66402	0.50688	0.0424677	0.635023	0.394843	0.373068	0.47193	0.321445	0.582997	0.926995
0.0127647	wnt lrp6 signalling(BioCarta)	0.712643	0.385865	0.46436	0.657469	0.190817	0.0841236	0.465069	0.329061	0.418836	0.186771	0.200652	0.586579	0.252381	0.75685	0.590903	0.0198354	0.228973	0.496198	0.586906	0.165258	0.166245	0.731299	0.521069	0.410084	0.468956	0.394027	0.589963	0.251723	0.235107	0.753712	0.417338	0.13467	0.486429	0.64959	0.0312169	0.210263	0.90664	0.489505	0.0744465	0.694193	0.586398	0.546638	0.347629	0.215292	0.15223	0.426086	0.653292	0.361001
0.015087	control of skeletal myogenesis by hdac and calcium/calmodulin-dependent kinase (camk)(BioCarta)	0.70407	0.256262	0.348283	0.611004	0.342911	0.263884	0.0173959	0.817682	0.281008	0.628905	0.780728	0.297123	0.30639	0.0958286	0.529549	0.443617	0.629353	0.380521	0.524027	0.335838	0.304883	0.438786	0.431076	0.133784	0.361094	0.774299	0.831908	0.597253	0.230956	0.239591	0.66055	0.409945	0.92525	0.877246	0.792577	0.197355	0.374474	0.387945	0.833451	0.375509	0.225652	0.466772	0.0078216	0.677048	0.478617	0.306064	0.619861	0.427434
0.0169852	ras signaling pathway(BioCarta)	0.297589	0.828351	0.35149	0.0181924	0.491234	0.318247	0.249821	0.30579	0.337653	0.0445234	0.867101	0.640181	0.672602	0.581756	0.843389	0.292524	0.19782	0.447787	0.225403	0.683275	0.340085	0.950426	0.322004	0.4244	0.511878	0.607907	0.86972	0.671621	0.376469	0.575639	0.709113	0.101231	0.177114	0.0603586	0.634169	0.728491	0.505146	0.280273	0.392418	0.736655	0.0331192	0.582831	0.332507	0.320331	0.80282	0.656493	0.731668	0.562508
0.0171163	transcription regulation by methyltransferase of carm1(BioCarta)	0.415075	0.226778	0.0153589	0.372337	0.977664	0.486618	0.887285	0.784559	0.141173	0.894925	0.172536	0.935774	0.361593	0.217666	0.777499	0.191713	0.201857	0.202214	0.190822	0.0990987	0.208457	0.052311	0.911961	0.132285	0.392446	0.531287	0.293594	0.360756	0.0700636	0.834978	0.500676	0.144198	0.411635	0.740323	0.251899	0.182419	0.95259	0.898589	0.719424	0.782025	0.678621	0.389874	0.799852	0.038873	0.587347	0.619355	0.515533	0.278488
0.0171481	endocytotic role of ndk phosphins and dynamin(BioCarta)	0.673258	0.522061	0.459918	0.372337	0.377286	0.486618	0.303021	0.784559	0.502327	0.319722	0.172536	0.435361	0.361593	0.510568	0.104971	0.476232	0.434272	0.585831	0.190822	0.592843	0.208457	0.188854	0.361764	0.602035	0.66401	0.531287	0.293594	0.0259885	0.443069	0.505759	0.140112	0.604439	0.681491	0.362549	0.552392	0.886493	0.241854	0.63428	0.455583	0.782025	0.678621	0.159452	0.530941	0.66509	0.315298	0.346195	0.515533	0.810287
0.0175199	Glycine, serine and threonine metabolism(Kegg)	0.225703	0.0501542	0.160795	0.653084	0.564525	0.496185	0.761972	0.515528	0.831991	0.116011	0.870205	0.124187	0.398946	0.415092	0.0388856	0.925398	0.318765	0.646133	0.891017	0.889193	0.449848	0.356922	0.664563	0.182159	0.945516	0.658435	0.530204	0.636277	0.90729	0.227516	0.517726	0.41606	0.446585	0.207791	0.481005	0.438941	0.506513	0.613218	0.516224	0.282302	0.128154	0.185583	0.0201118	0.154341	0.0346824	0.826999	0.526241	0.127877
0.0185525	Neurotrophic factor-mediated Trk receptor signaling(NCI/Nature)	0.861626	0.216628	0.24304	0.771539	0.138902	0.479473	0.683486	0.0699855	0.127091	0.262187	0.863052	0.767091	0.383361	0.332506	0.373748	0.767374	0.591978	0.436329	0.2172	0.336814	0.607619	0.266352	0.339276	0.256922	0.0462916	0.37085	0.00242599	0.224514	0.340197	0.486539	0.758428	0.388499	0.410534	0.118001	0.861631	0.175228	0.968913	0.0897578	0.496843	0.679414	0.425964	0.393249	0.253251	0.121267	0.352243	0.105857	0.866836	0.174539
0.0189932	Urea cycle and metabolism of amino groups(Kegg)	0.486566	0.596305	0.35149	0.401379	0.491234	0.694393	0.109391	0.0614243	0.337653	0.487087	0.712297	0.0105716	0.387178	0.96055	0.489279	0.126594	0.19782	0.447787	0.416971	0.231961	0.340085	0.786541	0.322004	0.239081	0.867161	0.359635	0.586465	0.671621	0.376469	0.14934	0.110878	0.390641	0.177114	0.388442	0.386822	0.0743859	0.0193013	0.731605	0.392418	0.736655	0.581185	0.180792	0.169797	0.543698	0.404637	0.656493	0.521691	0.00779911
0.0196464	Regulation of actin cytoskeleton(Kegg)	0.0624614	0.596305	0.0829909	0.401379	0.491234	0.318247	0.109391	0.512704	0.112038	0.898892	0.313353	0.416475	0.672602	0.333714	0.489279	0.790052	0.894093	0.182613	0.0362335	0.231961	0.340085	0.53264	0.767378	0.0426621	0.511878	0.607907	0.586465	0.0595581	0.206184	0.959376	0.335593	0.390641	0.337031	0.388442	0.851212	0.0743859	0.299052	0.731605	0.0377696	0.230284	0.581185	0.074654	0.747806	0.320331	0.615467	0.656493	0.521691	0.0790071
0.0240669	Pyrimidine metabolism(Kegg)	0.2967	0.679497	0.353817	0.480779	0.914581	0.133115	0.173234	0.425958	0.0406338	0.795732	0.4527	0.327894	0.233412	0.424092	0.642109	0.842379	0.325478	0.232762	0.736757	0.761036	0.373505	0.182295	0.427666	0.200573	0.452822	0.0393668	0.652033	0.464293	0.856133	0.216359	0.750731	0.0412235	0.0253504	0.736417	0.715576	0.825935	0.418048	0.804208	0.725067	0.794775	0.0532455	0.682767	0.937619	0.833933	0.728518	0.105091	0.639762	0.0227573
0.024084	bone remodeling(BioCarta)	0.474322	0.975685	0.353817	0.480779	0.626471	0.736495	0.778068	0.425958	0.752376	0.0292877	0.812654	0.736333	0.465488	0.221534	0.642109	0.622024	0.512148	0.0214591	0.736757	0.15799	0.0766204	0.37197	0.835075	0.362125	0.812735	0.690645	0.899028	0.0925835	0.0328766	0.417452	0.390615	0.103286	0.931556	0.466853	0.715576	0.665605	0.623386	0.379202	0.986016	0.30413	0.361168	0.682767	0.659507	0.425752	0.342118	0.896184	0.639762	0.679248
0.0248993	Syndecan-1-mediated signaling events(NCI/Nature)	0.486566	0.347996	0.546257	0.401379	0.295132	0.318247	0.109391	0.72436	0.710821	0.487087	0.511763	0.416475	0.908577	0.153284	0.843389	0.292524	0.19782	0.182613	0.225403	0.231961	0.340085	0.123745	0.767378	0.4244	0.511878	0.17107	0.297879	0.171655	0.206184	0.815256	0.110878	0.588536	0.733739	0.388442	0.075573	0.728491	0.880674	0.499069	0.595012	0.736655	0.581185	0.180792	0.169797	0.320331	0.615467	0.123849	0.731668	0.763762
0.0248994	Syndecan-4-mediated signaling events(NCI/Nature)	0.673268	0.318002	0.28646	0.709374	0.673376	0.262987	0.651427	0.773765	0.285197	0.0815073	0.695858	0.498323	0.260918	0.300971	0.595354	0.436589	0.60378	0.416708	0.1884	0.626139	0.477716	0.121672	0.560977	0.751463	0.53547	0.331978	0.0697985	0.259735	0.764614	0.956169	0.00863084	0.558313	0.72324	0.262272	0.751789	0.716555	0.88566	0.503462	0.0188187	0.770248	0.582143	0.423289	0.04173	0.220503	0.402237	0.456366	0.894926	0.10485
0.0249316	nfkb activation by nontypeable hemophilus influenzae(BioCarta)	0.128488	0.902718	0.0430005	0.758355	0.185324	0.583812	0.863501	0.375328	0.876819	0.123234	0.886366	0.589906	0.744307	0.894682	0.562598	0.508265	0.558266	0.240992	0.95038	0.696967	0.151619	0.501635	0.642941	0.693052	0.332311	0.239477	0.406858	0.526189	0.272361	0.968648	0.605897	0.248178	0.228845	0.529273	0.805057	0.511219	0.831094	0.404041	0.290592	0.413949	0.635812	0.0194233	0.000357702	0.0826503	0.215717	0.14983	0.713656	0.166646
0.0259916	regulation of spermatogenesis by crem(BioCarta)	0.201797	0.132513	0.23882	0.814322	0.934914	0.182816	0.930615	0.399422	0.195807	0.00365421	0.800892	0.96511	0.188089	0.325947	0.480959	0.291471	0.621	0.274051	0.32305	0.183434	0.0309674	0.287617	0.50258	0.747538	0.575965	0.645691	0.75366	0.0113855	0.837034	0.889433	0.194418	0.564211	0.162802	0.465379	0.909597	0.348136	0.869117	0.744763	0.845151	0.844634	0.750286	0.277434	0.205154	0.501056	0.254332	0.285424	0.666221	0.218158
0.0260141	Regulation of cytoplasmic and nuclear SMAD2/3 signaling(NCI/Nature)	0.981474	0.873118	0.582333	0.00775823	0.08852	0.523282	0.668768	0.833562	0.539462	0.0490937	0.487549	0.78378	0.0388639	0.867374	0.174643	0.240743	0.116538	0.624479	0.513102	0.138712	0.228756	0.531025	0.724443	0.196286	0.0955337	0.102969	0.340058	0.413175	0.121279	0.864922	0.033034	0.457746	0.266653	0.776458	0.887515	0.920179	0.966216	0.921363	0.790035	0.815972	0.0229069	0.216274	0.344153	0.432367	0.0152573	0.210196	0.59547	0.626678
0.0261443	nuclear receptors coordinate the activities of chromatin remodeling complexes and coactivators to facilitate initiation of transcription in carcinoma cells(BioCarta)	0.90182	0.131186	0.0127875	0.360334	0.417696	0.670884	0.657303	0.957771	0.687498	0.876777	0.246439	0.934602	0.346912	0.288606	0.612145	0.10069	0.292048	0.769912	0.178412	0.190344	0.322712	0.486759	0.982585	0.568758	0.246529	0.561356	0.852016	0.143631	0.301969	0.529171	0.0213273	0.0615253	0.843527	0.894331	0.587792	0.123627	0.956237	0.688005	0.87422	0.420587	0.545148	0.14099	0.271491	0.487856	0.549582	0.0862374	0.456753	0.496712
0.0268572	chaperones modulate interferon signaling pathway(BioCarta)	0.595159	0.799345	0.260267	0.899357	0.230733	0.291134	0.86542	0.85424	0.687498	0.0928016	0.64963	0.796983	0.636924	0.123003	0.22497	0.49176	0.292048	0.0446941	0.584726	0.388745	0.322712	0.486759	0.725776	0.770657	0.43747	0.561356	0.852016	0.046038	0.503007	0.785304	0.685768	0.700776	0.672462	0.348105	0.587792	0.456179	0.108381	0.44437	0.519039	0.0705365	0.545148	0.526543	0.271491	0.487856	0.170349	0.787492	0.254993	0.879167
0.0273643	Coregulation of Androgen receptor activity(NCI/Nature)	0.28775	0.0250261	0.505695	0.365133	0.227648	0.13572	0.751531	0.588186	0.0536215	0.775088	0.90866	0.303445	0.184111	0.908447	0.32426	0.195943	0.311626	0.262118	0.895046	0.0521895	0.516898	0.880677	0.33651	0.165725	0.54168	0.145006	0.43501	0.556272	0.473982	0.774027	0.150456	0.307249	0.575197	0.767925	0.303246	0.566879	0.15248	0.786329	0.882065	0.446709	0.105901	0.0265217	0.461621	0.334288	0.56062	0.0485217	0.751671	0.956386
0.0275401	granzyme a mediated apoptosis pathway(BioCarta)	0.804379	0.447885	0.452267	0.569272	0.707547	0.236636	0.041972	0.314239	0.63506	0.140022	0.501058	0.458862	0.856812	0.927664	0.840487	0.0579355	0.0607549	0.720105	0.239816	0.283235	0.0424632	0.0564584	0.370817	0.654148	0.723141	0.0233158	0.196975	0.555563	0.340462	0.712413	0.250781	0.0564726	0.306017	0.8574	0.484456	0.973308	0.30806	0.825286	0.782152	0.889262	0.466801	0.404437	0.338663	0.369227	0.207331	0.237759	0.779468	0.0195843
0.0276	tnf/stress related signaling(BioCarta)	0.2967	0.679497	0.0933739	0.936427	0.431119	0.371603	0.778068	0.81056	0.392865	0.588279	0.4527	0.53197	0.093126	0.665406	0.277664	0.377254	0.512148	0.828513	0.328384	0.540608	0.373505	0.182295	0.427666	0.362125	0.646846	0.690645	0.652033	0.0295998	0.0855121	0.659445	0.750731	0.373431	0.830188	0.932598	0.48274	0.473329	0.805268	0.600443	0.541924	0.30413	0.361168	0.131296	0.0568674	0.109101	0.728518	0.042082	0.931165	0.289756
0.0278273	mtor signaling pathway(BioCarta)	0.657324	0.226998	0.173609	0.545985	0.0992485	0.0398965	0.10747	0.703833	0.876819	0.388967	0.783378	0.751458	0.317991	0.565661	0.829795	0.508265	0.150767	0.467496	0.0120971	0.189266	0.504175	0.702494	0.0835952	0.132117	0.332311	0.239477	0.406858	0.526189	0.272361	0.891186	0.605897	0.536302	0.901307	0.529273	0.633893	0.12431	0.0595633	0.586019	0.436696	0.235472	0.8464	0.105182	0.0756871	0.640771	0.509273	0.404589	0.0664385	0.28624
0.0285938	alk in cardiac myocytes(BioCarta)	0.0542356	0.256262	0.750484	0.125655	0.560011	0.645567	0.607792	0.611872	0.662294	0.850264	0.578873	0.523558	0.598256	0.48592	0.159395	0.0777397	0.097127	0.135936	0.0141516	0.151726	0.304883	0.0047835	0.678546	0.286276	0.184705	0.511584	0.831908	0.117606	0.422592	0.939365	0.66055	0.223687	0.0852342	0.877246	0.792577	0.378454	0.0760863	0.387945	0.653904	0.66503	0.506992	0.105773	0.0899015	0.677048	0.270151	0.519952	0.619861	0.846023
0.0288863	Regulation of Androgen receptor activity(NCI/Nature)	0.859483	0.126697	0.0636045	0.279223	0.685573	0.75532	0.390388	0.844602	0.164878	0.415988	0.0881662	0.0991889	0.502962	0.117816	0.0388549	0.219062	0.115887	0.25869	0.212074	0.192208	0.389577	0.413895	0.862042	0.253066	0.520837	0.497987	0.067618	0.501739	0.406356	0.696587	0.163287	0.283397	0.866503	0.266831	0.750665	0.541832	0.477046	0.646195	0.77785	0.585946	0.395012	0.520908	0.326176	0.477496	0.598023	0.274761	0.691438	0.729072
0.0298977	IL12 signaling mediated by STAT4(NCI/Nature)	0.297841	0.766065	0.750484	0.318881	0.171794	0.073148	0.966491	0.611872	0.281008	0.850264	0.184631	0.523558	0.598256	0.48592	0.883286	0.0777397	0.097127	0.135936	0.0494126	0.335838	0.304883	0.438786	0.431076	0.716817	0.578979	0.511584	0.512151	0.00781153	0.937581	0.751153	0.66055	0.223687	0.384278	0.5994	0.537784	0.79372	0.188515	0.387945	0.653904	0.375509	0.828972	0.709108	0.213577	0.877333	0.12357	0.306064	0.619861	0.00900498
0.0306122	Insulin Pathway(NCI/Nature)	0.120992	0.248082	0.601701	0.219788	0.240985	0.0773222	0.571978	0.0982863	0.520254	0.0496752	0.748288	0.962876	0.206634	0.415092	0.463295	0.192816	0.482544	0.646133	0.588249	0.0901116	0.449848	0.923419	0.15569	0.484884	0.416081	0.447497	0.530204	0.397625	0.807458	0.227516	0.830563	0.582071	0.772025	0.400455	0.481005	0.610905	0.685843	0.0536998	0.682359	0.8932	0.523699	0.0896509	0.221482	0.66261	0.295566	0.343166	0.526241	0.5748
0.0315965	Glycerolipid metabolism(Kegg)	0.190435	0.226778	0.0747832	0.372337	0.649777	0.131279	0.303021	0.5087	0.502327	0.625866	0.172536	0.190551	0.739583	0.217666	0.529858	0.817798	0.0670596	0.202214	0.435741	0.592843	0.208457	0.815424	0.666319	0.132285	0.172594	0.848999	0.293594	0.738933	0.443069	0.213917	0.140112	0.829007	0.681491	0.362549	0.0807264	0.677167	0.780509	0.328172	0.0744933	0.420151	0.0151458	0.159452	0.799852	0.038873	0.83602	0.973501	0.252111	0.103189
0.0334802	Calcineurin-regulated NFAT-dependent transcription in lymphocytes(NCI/Nature)	0.283286	0.73826	0.037273	0.68437	0.286968	0.0744322	0.93629	0.307406	0.21332	0.151804	0.450887	0.774566	0.94854	0.948617	0.101875	0.308169	0.0426001	0.584483	0.775083	0.689451	0.564612	0.474703	0.496883	0.625031	0.843231	0.136639	0.334725	0.278217	0.545908	0.358481	0.698164	0.00111111	0.223915	0.46508	0.282755	0.62385	0.85486	0.755872	0.181552	0.221682	0.171324	0.389132	0.645455	0.494325	0.737485	0.784677	0.758717	0.522553
0.036638	N-Glycan biosynthesis(Kegg)	0.291884	0.144632	0.805132	0.449564	0.451458	0.243294	0.791786	0.735891	0.543515	0.811325	0.0426738	0.795915	0.865369	0.663504	0.821385	0.613182	0.923398	0.180472	0.634094	0.905828	0.1252	0.393674	0.516821	0.120862	0.315291	0.295645	0.560042	0.0394822	0.245804	0.446461	0.262119	0.198854	0.0505872	0.866146	0.721231	0.906595	0.00777138	0.460014	0.93468	0.526483	0.795254	0.562812	0.425334	0.186172	0.10867	0.399704	0.246012	0.895825
0.0371547	Glypican 3 network(NCI/Nature)	0.916379	0.582115	0.146385	0.1592	0.985361	0.156644	0.668768	0.13269	0.539462	0.685454	0.739523	0.78378	0.414076	0.867374	0.379416	0.535105	0.532336	0.624479	0.255232	0.351918	0.228756	0.23736	0.724443	0.417899	0.487641	0.0262865	0.720192	0.15108	0.541591	0.565486	0.166881	0.457746	0.921965	0.415105	0.310866	0.50314	0.966216	0.396893	0.554666	0.476497	0.335823	0.216274	0.146253	0.192589	0.666726	0.436861	0.968348	0.0499836
0.0376416	Integrins in angiogenesis(NCI/Nature)	0.0509912	0.127054	0.237126	0.483462	0.422365	0.00646076	0.38217	0.60669	0.430834	0.415013	0.597656	0.473087	0.666717	0.721204	0.697176	0.0864115	0.156244	0.813203	0.0547531	0.51985	0.564612	0.0834262	0.113816	0.625031	0.597812	0.249523	0.176571	0.278217	0.685968	0.53596	0.427853	0.0522892	0.34556	0.147444	0.443081	0.62385	0.85486	0.431601	0.424332	0.221682	0.535092	0.707435	0.0654164	0.0242166	0.0251628	0.363851	0.056499	0.0756137
0.0395769	IL23-mediated signaling events(NCI/Nature)	0.642473	0.288993	0.0476857	0.605096	0.567904	0.623206	0.77967	0.103907	0.0609725	0.469223	0.927086	0.210549	0.376338	0.44228	0.0371266	0.575953	0.665196	0.767383	0.345877	0.757942	0.529295	0.969845	0.00984061	0.879099	0.440727	0.303456	0.261507	0.0137131	0.804951	0.797839	0.893395	0.515821	0.47517	0.788641	0.698994	0.320176	0.184998	0.660844	0.905845	0.153781	0.255303	0.426423	0.510278	0.374292	0.184283	0.0299094	0.48306	0.0322343
0.0399785	nf-kb signaling pathway(BioCarta)	0.90182	0.799345	0.448873	0.153068	0.631169	0.670884	0.409751	0.247855	0.309451	0.432805	0.93879	0.356643	0.144303	0.789501	0.794163	0.49176	0.698185	0.0446941	0.584726	0.854335	0.322712	0.246893	0.120384	0.97739	0.43747	0.957197	0.550392	0.046038	0.0192207	0.529171	0.307503	0.152725	0.843527	0.638061	0.824082	0.456179	0.440742	0.44437	0.159527	0.0705365	0.258982	0.526543	0.0478372	0.119452	0.549582	0.377054	0.456753	0.496712
0.0404926	TGF-beta signaling pathway(Kegg)	0.0958314	0.301744	0.817337	0.360334	0.104435	0.086759	0.657303	0.671446	0.687498	0.876777	0.93879	0.796983	0.346912	0.535248	0.612145	0.49176	0.49169	0.158747	0.0234215	0.854335	0.322712	0.0983248	0.270062	0.354905	0.0425663	0.561356	0.263588	0.635928	0.86599	0.785304	0.685768	0.501957	0.267067	0.0466771	0.962286	0.666848	0.664894	0.688005	0.159527	0.420587	0.545148	0.754749	0.271491	0.119452	0.336685	0.919024	0.456753	0.496712
0.0438735	igf-1 signaling pathway(BioCarta)	0.658048	0.102062	0.714103	0.480779	0.626471	0.0353638	0.563601	0.81056	0.146507	0.0292877	0.812654	0.736333	0.73536	0.867499	0.0628756	0.0747249	0.325478	0.828513	0.736757	0.540608	0.373505	0.839308	0.427666	0.557893	0.452822	0.452958	0.160227	0.232449	0.710415	0.659445	0.390615	0.373431	0.480161	0.466853	0.269544	0.825935	0.623386	0.199878	0.197008	0.30413	0.156412	0.131296	0.270791	0.833933	0.185638	0.386462	0.639762	0.679248
0.0438886	il 2 signaling pathway(BioCarta)	0.516318	0.0559357	0.568022	0.236648	0.638295	0.209552	0.766197	0.474688	0.224003	0.104446	0.2138	0.391351	0.511868	0.673552	0.34803	0.137518	0.00804969	0.31001	0.64857	0.751925	0.267807	0.634432	0.0424618	0.582732	0.418215	0.694027	0.429536	0.0726751	0.476845	0.668729	0.603885	0.431979	0.440487	0.227336	0.714374	0.858979	0.715638	0.788384	0.272178	0.578451	0.162141	0.150718	0.270167	0.30866	0.0141914	0.364408	0.905604	0.518427
0.0454964	eicosanoid metabolism(BioCarta)	0.28775	0.793832	0.131609	0.780222	0.984251	0.60388	0.398256	0.158584	0.628497	0.268034	0.0742878	0.303445	0.347096	0.241148	0.32426	0.349858	0.311626	0.492142	0.784405	0.868066	0.160654	0.536017	0.826795	0.00617805	0.908721	0.633957	0.43501	0.556272	0.111832	0.592217	0.625932	0.0508226	0.277048	0.348695	0.66749	0.566879	0.265687	0.157317	0.782092	0.446709	0.660772	0.855863	0.307672	0.50373	0.400875	0.0485217	0.751671	0.332517
0.0485919	ErbB signaling pathway(Kegg)	0.128488	0.114687	0.173609	0.545985	0.873457	0.0398965	0.540572	0.0269561	0.876819	0.233646	0.486016	0.874969	0.744307	0.211997	0.562598	0.959978	0.259845	0.467496	0.263482	0.848156	0.504175	0.702494	0.168014	0.132117	0.949987	0.0213237	0.406858	0.526189	0.159908	0.363588	0.32455	0.143558	0.0283375	0.529273	0.805057	0.355587	0.831094	0.886109	0.436696	0.114826	0.399863	0.0482222	0.263405	0.166487	0.670132	0.260466	0.241992	0.166646
0.0515406	BARD1 signaling events(NCI/Nature)	0.862839	0.679784	0.357538	0.044145	0.621058	0.519175	0.977528	0.390287	0.844534	0.980777	0.315164	0.633524	0.233329	0.26669	0.530946	0.222104	0.234593	0.390713	0.450716	0.111367	0.463963	0.393674	0.516821	0.541578	0.18475	0.487458	0.799659	0.0394822	0.844463	0.446461	0.0981235	0.0482394	0.673327	0.433628	0.721231	0.500206	0.381375	0.460014	0.73423	0.526483	0.553492	0.741438	0.601827	0.514605	0.686702	0.248935	0.132453	0.162159
0.0537493	Ceramide signaling pathway(NCI/Nature)	0.603232	0.658135	0.556892	0.891346	0.111498	0.46067	0.899674	0.298194	0.746769	0.0681876	0.983349	0.991105	0.102877	0.904832	0.715126	0.744754	0.278006	0.224132	0.73769	0.622781	0.225981	0.240521	0.45136	0.218884	0.958727	0.205138	0.409365	0.10209	0.420882	0.454904	0.487172	0.461924	0.636767	0.548081	0.844178	0.753495	0.713124	0.246302	0.583257	0.167389	0.113017	0.795602	0.0686999	0.448697	0.58786	0.64917	0.448126	0.940524
0.0558206	TNF receptor signaling pathway(NCI/Nature)	0.638763	0.31214	0.699114	0.953199	0.56289	0.423197	0.837289	0.542475	0.0138332	0.271008	0.9561	0.63586	0.133836	0.511058	0.764278	0.25359	0.462678	0.284966	0.812028	0.822536	0.405236	0.690261	0.0292694	0.829487	0.956128	0.54133	0.921744	0.000737383	0.0782935	0.730568	0.443493	0.357883	0.429232	0.950057	0.572052	0.892845	0.72283	0.859513	0.178341	0.0780681	0.206056	0.571477	0.108733	0.527565	0.289414	0.515246	0.878249	0.773023
0.0595139	Class I PI3K signaling events mediated by Akt(NCI/Nature)	0.595159	0.301744	0.448873	0.360334	0.230733	0.0187038	0.657303	0.448044	0.687498	0.432805	0.437359	0.584255	0.636924	0.535248	0.794163	0.00796049	0.292048	0.769912	0.357106	0.388745	0.322712	0.486759	0.489626	0.770657	0.43747	0.0483533	0.852016	0.635928	0.301969	0.529171	0.307503	0.152725	0.843527	0.638061	0.587792	0.456179	0.664894	0.0980373	0.159527	0.420587	0.0923325	0.14099	0.126708	0.724346	0.549582	0.377054	0.456753	0.879167
0.0626482	Visual signal transduction: Rods(NCI/Nature)	0.373503	0.35237	0.0716348	0.589373	0.149136	0.186031	0.69256	0.596671	0.803791	0.715608	0.800558	0.842154	0.573541	0.552229	0.495068	0.501275	0.529545	0.872193	0.303846	0.132232	0.420494	0.284139	0.5774	0.862123	0.163554	0.365666	0.237492	0.155878	0.713777	0.915577	0.468961	0.607835	0.182812	0.0611526	0.613296	0.917024	0.398544	0.52496	0.120305	0.417713	0.23239	0.12202	0.795244	0.374575	0.345809	0.747076	0.249712	0.289314
0.0629287	ceramide signaling pathway(BioCarta)	0.553062	0.872694	0.358486	0.851877	0.0503248	0.0744322	0.715677	0.60669	0.430834	0.415013	0.843135	0.88216	0.0264454	0.36694	0.81139	0.308169	0.257311	0.349082	0.473792	0.51985	0.564612	0.474703	0.207206	0.475955	0.843231	0.880909	0.542698	0.14539	0.16642	0.53596	0.427853	0.417341	0.762385	0.991738	0.61987	0.62385	0.441611	0.279593	0.424332	0.221682	0.171324	0.248616	0.0305027	0.494325	0.447829	0.363851	0.758717	0.895037
0.0748077	Thromboxane A2 receptor signaling(NCI/Nature)	0.166518	0.00361998	0.522997	0.193003	0.0968862	0.472504	0.177577	0.289344	0.49621	0.357549	0.528457	0.351862	0.830451	0.930449	0.726367	0.757014	0.260945	0.621638	0.539568	0.307688	0.435361	0.320294	0.424091	0.42646	0.107908	0.0422387	0.499262	0.82968	0.15014	0.584376	0.221402	0.203858	0.122919	0.182079	0.65197	0.119046	0.801859	0.972612	0.451066	0.688206	0.753246	0.468417	0.319874	0.125356	0.403404	0.789942	0.0780557	0.844196
0.0803085	Ephrin B reverse signaling(NCI/Nature)	0.804379	0.0773519	0.250878	0.863297	0.269575	0.236636	0.804831	0.545998	0.63506	0.320746	0.501058	0.239451	0.856812	0.201983	0.440315	0.393759	0.551667	0.720105	0.0317821	0.79155	0.286586	0.389176	0.370817	0.422046	0.723141	0.458952	0.196975	0.265175	0.16649	0.925921	0.0125828	0.151869	0.742064	0.5577	0.484456	0.518707	0.768563	0.825286	0.576772	0.623669	0.466801	0.657179	0.160573	0.848721	0.207331	0.101451	0.779468	0.356383
0.0890651	PPAR signaling pathway(Kegg)	0.17965	0.00400767	0.159138	0.509793	0.530062	0.154041	0.995686	0.761777	0.810077	0.54003	0.0367436	0.142187	0.825195	0.022139	0.884527	0.709365	0.0588211	0.0292131	0.0407573	0.979637	0.646383	0.838062	0.48139	0.688112	0.125192	0.795626	0.343203	0.485553	0.189472	0.874812	0.345695	0.61256	0.234462	0.826418	0.915838	0.460899	0.354419	0.825631	0.686436	0.767638	0.335135	0.396647	0.883081	0.217876	0.394539	0.462642	0.96971	0.12509
0.092442	Signaling events activated by Hepatocyte Growth Factor Receptor (c-Met)(NCI/Nature)	0.512529	0.0257213	0.604971	0.936588	0.109	0.319139	0.951501	0.153894	0.581923	0.258808	0.879993	0.142187	0.668861	0.302499	0.884527	0.0711632	0.646399	0.734121	0.234173	0.763215	0.646383	0.976753	0.130418	0.883355	0.562117	0.655074	0.195373	0.485553	0.407238	0.757615	0.578726	0.728018	0.723001	0.489321	0.539264	0.894329	0.488973	0.274548	0.128448	0.159644	0.86825	0.0100187	0.410047	0.337091	0.527895	0.462642	0.772384	0.0697268
0.0926638	IL2 signaling events mediated by PI3K(NCI/Nature)	0.717302	0.257456	0.229609	0.0915261	0.669215	0.322922	0.579386	0.0372762	0.628497	0.030569	0.386093	0.632379	0.347096	0.600166	0.758359	0.542701	0.000802442	0.114236	0.304033	0.551024	0.516898	0.536017	0.10356	0.735689	0.819583	0.633957	0.667156	0.183075	0.0552425	0.592217	0.884836	0.450232	0.722171	0.185298	0.827985	0.918464	0.857455	0.624508	0.978843	0.946149	0.42782	0.555867	0.307672	0.334288	0.25859	0.760475	0.86898	0.202942
0.0984587	protein kinase a at the centrosome(BioCarta)	0.12076	0.0982856	0.0440966	0.783604	0.236483	0.156644	0.911565	0.588546	0.16811	0.685454	0.739523	0.0940294	0.77575	0.867374	0.840647	0.0773103	0.773833	0.0590784	0.513102	0.351918	0.228756	0.847023	0.724443	0.417899	0.487641	0.290518	0.340058	0.15108	0.780619	0.864922	0.166881	0.231456	0.75572	0.152325	0.310866	0.920179	0.966216	0.693626	0.0386741	0.476497	0.71671	0.464273	0.344153	0.432367	0.40213	0.436861	0.329013	0.359884
0.104397	toll-like receptor pathway(BioCarta)	0.840485	0.597803	0.425069	0.86625	0.0672587	0.913338	0.983375	0.647865	0.922674	0.618751	0.869805	0.361687	0.491528	0.577008	0.616218	0.694739	0.438549	0.0299718	0.515576	0.387678	0.207041	0.938222	0.0696415	0.88711	0.0776265	0.991511	0.985076	0.303645	0.730043	0.953748	0.447929	0.843329	0.539248	0.493355	0.477776	0.0444619	0.124025	0.101708	0.620416	0.409936	0.560329	0.043751	0.00715199	0.00477948	0.351884	0.0966875	0.888034	0.172626
0.105354	the co-stimulatory signal during t-cell activation(BioCarta)	0.732225	0.393528	0.773138	0.236648	0.638295	0.588945	0.766197	0.474688	0.60563	0.104446	0.0851859	0.391351	0.833716	0.380593	0.34803	0.00158364	0.466688	0.691296	0.0189031	0.751925	0.267807	0.634432	0.815148	0.991058	0.418215	0.919602	0.165398	0.510888	0.706845	0.668729	0.603885	0.431979	0.230987	0.0175831	0.927344	0.670115	0.0987304	0.788384	0.718958	0.578451	0.424715	0.598854	0.114136	0.30866	0.790489	0.60289	0.0333782	0.755664
0.107333	Atypical NF-kappaB pathway(NCI/Nature)	0.804379	0.447885	0.109402	0.863297	0.482475	0.618304	0.957289	0.773579	0.63506	0.574932	0.130258	0.458862	0.856812	0.434175	0.440315	0.683042	0.330722	0.34558	0.459317	0.533988	0.286586	0.389176	0.849626	0.422046	0.887621	0.458952	0.809068	0.265175	0.340462	0.712413	0.250781	0.53069	0.52453	0.26707	0.484456	0.518707	0.539221	0.585421	0.576772	0.329747	0.0584587	0.404437	0.160573	0.0177884	0.83641	0.673701	0.779468	0.590447
0.111995	cd40l signaling pathway(BioCarta)	0.804379	0.728077	0.0357906	0.277476	0.878838	0.618304	0.553708	0.545998	0.63506	0.140022	0.285408	0.704963	0.856812	0.201983	0.660654	0.683042	0.551667	0.0271848	0.0317821	0.79155	0.286586	0.679024	0.625517	0.422046	0.723141	0.934838	0.809068	0.265175	0.562084	0.925921	0.63331	0.0564726	0.897963	0.5577	0.241183	0.30084	0.539221	0.585421	0.997807	0.329747	0.466801	0.657179	0.0599596	0.369227	0.63742	0.443563	0.321657	0.0660688
0.112954	double stranded rna induced gene expression(BioCarta)	0.201797	0.89679	0.0935653	0.814322	0.139482	0.557329	0.930615	0.187587	0.573827	0.211574	0.800892	0.583966	0.464296	0.624725	0.715405	0.589245	0.621	0.0757627	0.828436	0.415099	0.248535	0.585116	0.250456	0.503385	0.575965	0.645691	0.385513	0.187401	0.630178	0.619811	0.572099	0.564211	0.815272	0.465379	0.666698	0.348136	0.0646843	0.463512	0.64306	0.0778092	0.750286	0.795902	0.423582	0.772652	0.101911	0.285424	0.875911	0.696355
0.115679	Signaling events mediated by PRL(NCI/Nature)	0.732225	0.393528	0.343827	0.84068	0.200735	0.588945	0.766197	0.101761	0.60563	0.265138	0.2138	0.185289	0.833716	0.673552	0.0615708	0.137518	0.466688	0.31001	0.185594	0.751925	0.0365397	0.338533	0.815148	0.582732	0.213875	0.404011	0.783126	0.510888	0.88043	0.668729	0.0542067	0.00591718	0.0946169	0.834346	0.927344	0.858979	0.899812	0.952717	0.491262	0.578451	0.779883	0.340792	0.270167	0.30866	0.565649	0.364408	0.255328	0.918917
0.120446	role of mal in rho-mediated activation of srf(BioCarta)	0.224346	0.35237	0.439851	0.347472	0.623269	0.186031	0.69256	0.596671	0.47141	0.0273292	0.800558	0.303334	0.156702	0.766791	0.495068	0.139273	0.206964	0.872193	0.842486	0.458786	0.420494	0.495402	0.767963	0.36745	0.295863	0.365666	0.734475	0.155878	0.713777	0.545125	0.468961	0.434346	0.0895099	0.333335	0.613296	0.315528	0.764859	0.52496	0.38467	0.417713	0.729573	0.419087	0.268935	0.374575	0.526262	0.393795	0.606528	0.650591
0.127664	Aurora B signaling(NCI/Nature)	0.0511062	0.35237	0.153129	0.820284	0.784105	0.0584294	0.483977	0.241434	0.47141	0.00868902	0.163471	0.0742688	0.573541	0.552229	0.9119	0.139273	0.529545	0.872193	0.0744803	0.458786	0.420494	0.495402	0.100449	0.72505	0.465598	0.582663	0.467312	0.0602414	0.935534	0.545125	0.802269	0.434346	0.0132786	0.333335	0.810333	0.487741	0.764859	0.17297	0.561479	0.417713	0.23239	0.798765	0.268935	0.575375	0.526262	0.747076	0.606528	0.156252
0.1374	MAPK signaling pathway(Kegg)	0.845894	0.318046	0.658974	0.374481	0.25619	0.448316	0.768308	0.166381	0.666745	0.054238	0.474717	0.867158	0.910902	0.83168	0.229805	0.417594	0.593946	0.0875479	0.160547	0.73152	0.0031064	0.64849	0.31004	0.481737	0.571277	0.341987	0.897685	0.2343	0.186946	0.823317	0.191762	0.512739	0.853936	0.836549	0.51351	0.0827666	0.598974	0.22685	0.946319	0.383537	0.271761	0.0922539	0.0616228	0.875964	0.259847	0.0328544	0.804815	0.711674
0.148065	Signaling events mediated by VEGFR1 and VEGFR2(NCI/Nature)	0.371759	0.135393	0.956065	0.652155	0.914069	0.229411	0.1744	0.0249819	0.677041	0.1213	0.570393	0.311362	0.963638	0.470566	0.284926	0.260892	0.134867	0.430564	0.207745	0.777835	0.33075	0.0825521	0.107036	0.132325	0.570583	0.243907	0.476584	0.628268	0.780054	0.317492	0.254254	0.0922386	0.371487	0.0976794	0.825204	0.812303	0.810747	0.734334	0.588403	0.741974	0.171888	0.337516	0.11121	0.537714	0.185166	0.705714	0.0954566	0.423731
0.155876	hypoxia and p53 in the cardiovascular system(BioCarta)	0.0511062	0.779236	0.439851	0.820284	0.0694405	0.186031	0.69256	0.596671	0.803791	0.715608	0.163471	0.842154	0.810081	0.171595	0.325371	0.289315	0.841516	0.59585	0.488526	0.267579	0.420494	0.284139	0.767963	0.108131	0.800649	0.582663	0.734475	0.572296	0.542791	0.761476	0.468961	0.763537	0.919705	0.811007	0.613296	0.487741	0.764859	0.52496	0.38467	0.219652	0.929294	0.619099	0.14202	0.903736	0.197773	0.393795	0.417087	0.811282
0.157579	stathmin and breast cancer resistance to antimicrotubule agents(BioCarta)	0.486566	0.828351	0.546257	0.401379	0.694776	0.101344	0.463061	0.512704	0.112038	0.0445234	0.313353	0.640181	0.908577	0.333714	0.489279	0.292524	0.365337	0.182613	0.833467	0.683275	0.340085	0.123745	0.767378	0.634375	0.712395	0.359635	0.114993	0.0595581	0.766474	0.815256	0.110878	0.101231	0.177114	0.388442	0.634169	0.331088	0.718143	0.731605	0.392418	0.464503	0.867115	0.35768	0.541932	0.543698	0.223433	0.831158	0.731668	0.763762
0.161411	phospholipase c-epsilon pathway(BioCarta)	0.516318	0.393528	0.0145811	0.84068	0.839309	0.209552	0.766197	0.101761	0.60563	0.104446	0.2138	0.648171	0.511868	0.380593	0.34803	0.342789	0.875475	0.691296	0.391778	0.23203	0.267807	0.894922	0.56674	0.582732	0.65484	0.694027	0.783126	0.225643	0.476845	0.909497	0.603885	0.227998	0.0946169	0.512987	0.428316	0.434912	0.715638	0.788384	0.887215	0.868832	0.779883	0.150718	0.114136	0.814145	0.790489	0.60289	0.48254	0.285758
0.165206	Lissencephaly gene (LIS1) in neuronal migration and development(NCI/Nature)	0.280988	0.453695	0.240255	0.350489	0.0876146	0.70893	0.17943	0.686485	0.105695	0.0556319	0.280762	0.40195	0.51921	0.0780732	0.395393	0.545053	0.491091	0.626428	0.705167	0.158606	0.586673	0.537704	0.930809	0.292471	0.100394	0.644977	0.384505	0.0379786	0.369608	0.599395	0.104152	0.100974	0.447507	0.521055	0.681358	0.904857	0.251036	0.506456	0.0943432	0.14814	0.584801	0.768726	0.184498	0.570603	0.542662	0.32334	0.404689	0.854646
0.179133	west nile virus(BioCarta)	0.12076	0.873118	0.337504	0.425621	0.236483	0.156644	0.368864	0.322391	0.16811	0.387513	0.0954933	0.512702	0.414076	0.867374	0.840647	0.849209	0.532336	0.624479	0.255232	0.351918	0.228756	0.531025	0.193637	0.680951	0.739596	0.59148	0.107739	0.775128	0.932825	0.266853	0.537765	0.457746	0.266653	0.415105	0.612773	0.50314	0.316868	0.396893	0.128222	0.05625	0.335823	0.0742177	0.146253	0.432367	0.666726	0.436861	0.837786	0.359884
0.186772	b cell survival pathway(BioCarta)	0.916379	0.582115	0.146385	0.425621	0.236483	0.156644	0.149386	0.0399904	0.539462	0.161543	0.739523	0.78378	0.77575	0.867374	0.630152	0.240743	0.532336	0.624479	0.513102	0.351918	0.228756	0.531025	0.724443	0.680951	0.249654	0.59148	0.720192	0.413175	0.541591	0.266853	0.537765	0.231456	0.75572	0.415105	0.612773	0.50314	0.582705	0.167823	0.790035	0.815972	0.71671	0.216274	0.146253	0.432367	0.40213	0.436861	0.13676	0.359884
0.196073	sonic hedgehog receptor ptc1 regulates cell cycle(BioCarta)	0.290275	0.808245	0.600517	0.706087	0.965921	0.107	0.856341	0.723257	0.462199	0.252002	0.831653	0.664186	0.697584	0.445479	0.898761	0.413006	0.330976	0.167135	0.664507	0.52509	0.187625	0.409306	0.884667	0.511108	0.573489	0.180267	0.246686	0.306666	0.131494	0.798398	0.114409	0.233266	0.591539	0.0876793	0.194842	0.587054	0.93347	0.869221	0.349808	0.114934	0.635413	0.624496	0.442292	0.597389	0.230276	0.255726	0.427726	0.751699
0.202024	lectin induced complement pathway(BioCarta)	0.474322	0.679497	0.537574	0.480779	0.914581	0.736495	0.563601	0.81056	0.392865	0.795732	0.812654	0.53197	0.932213	0.867499	0.642109	0.622024	0.849189	0.828513	0.532498	0.761036	0.373505	0.0726584	0.835075	0.0936589	0.812735	0.690645	0.899028	0.464293	0.0103496	0.864154	0.390615	0.00338365	0.156266	0.932598	0.894333	0.665605	0.238693	0.936138	0.197008	0.0490707	0.361168	0.467916	0.45687	0.109101	0.728518	0.105091	0.252848	0.679248
0.202421	HIV-1 Nef: Negative effector of Fas and TNF-alpha(NCI/Nature)	0.751197	0.472587	0.516736	0.974638	0.451458	0.519175	0.612897	0.567097	0.0993937	0.270083	0.896597	0.795915	0.0398068	0.454145	0.964088	0.399816	0.705552	0.180472	0.634094	0.390128	0.463963	0.607258	0.187718	0.541578	0.644619	0.295645	0.799659	0.10452	0.0276124	0.837191	0.540963	0.330628	0.673327	0.972581	0.876904	0.336834	0.381375	0.460014	0.412238	0.158719	0.315148	0.562812	0.0295236	0.514605	0.686702	0.399704	0.577826	0.625969
0.233311	Hedgehog signaling events mediated by Gli proteins(NCI/Nature)	0.435469	0.967552	0.225072	0.0652542	0.566206	0.563001	0.17954	0.194129	0.587631	0.530556	0.93582	0.852097	0.720232	0.335987	0.499545	0.284408	0.115628	0.0889588	0.716087	0.0765124	0.491117	0.951714	0.771426	0.481635	0.742313	0.102772	0.192828	0.141267	0.51477	0.328546	0.585057	0.193931	0.767733	0.143099	0.598285	0.61537	0.800953	0.867046	0.377172	0.793343	0.187803	0.80525	0.221389	0.41824	0.62247	0.673889	0.913977	0.0653238
0.236106	p75(NTR)-mediated signaling(NCI/Nature)	0.435469	0.967552	0.510997	0.305539	0.0127563	0.282866	0.687417	0.0188894	0.587631	0.0170004	0.976117	0.852097	0.720232	0.964331	0.789772	0.284408	0.0236632	0.442329	0.224765	0.825758	0.491117	0.466301	0.603114	0.790222	0.280033	0.209263	0.0819526	0.719079	0.672123	0.71985	0.585057	0.193931	0.767733	0.498198	0.908869	0.301364	0.800953	0.54558	0.690728	0.593182	0.0791023	0.300391	0.119703	0.600904	0.883204	0.512037	0.202272	0.976249
0.249684	VEGFR1 specific signals(NCI/Nature)	0.463305	0.31214	0.699114	0.143375	0.738152	0.0500272	0.437635	0.351803	0.445887	0.676701	0.239057	0.63586	0.787554	0.0577628	0.764278	0.460901	0.00949172	0.284966	0.43576	0.630257	0.0920489	0.112517	0.329165	0.674761	0.400937	0.54133	0.709031	0.297447	0.656782	0.504026	0.182148	0.104477	0.77794	0.540443	0.782185	0.772638	0.72283	0.477662	0.822581	0.841237	0.428357	0.3692	0.220586	0.0769175	0.154821	0.845453	0.0401464	0.12036
0.265288	visual signal transduction(BioCarta)	0.486566	0.828351	0.35149	0.913646	0.491234	0.318247	0.888748	0.30579	0.710821	0.721971	0.867101	0.640181	0.172427	0.96055	0.939796	0.292524	0.365337	0.791387	0.640644	0.231961	0.340085	0.786541	0.767378	0.4244	0.511878	0.359635	0.586465	0.0595581	0.899161	0.815256	0.335593	0.588536	0.337031	0.0165776	0.634169	0.728491	0.718143	0.280273	0.10067	0.736655	0.867115	0.180792	0.169797	0.543698	0.615467	0.831158	0.521691	0.562508
0.270856	Arginine and proline metabolism(Kegg)	0.535202	0.281846	0.582333	0.425621	0.471154	0.523282	0.668768	0.13269	0.16811	0.387513	0.487549	0.254899	0.414076	0.570402	0.379416	0.849209	0.532336	0.624479	0.0942078	0.138712	0.228756	0.531025	0.724443	0.885827	0.739596	0.877612	0.720192	0.15108	0.541591	0.0219957	0.537765	0.231456	0.104862	0.152325	0.612773	0.50314	0.316868	0.396893	0.554666	0.194767	0.10545	0.216274	0.610992	0.723271	0.878343	0.89432	0.329013	0.156394
0.287633	mapkinase signaling pathway(BioCarta)	0.357311	0.15853	0.57116	0.314388	0.426231	0.727569	0.950578	0.322588	0.908032	0.248017	0.351018	0.635407	0.291471	0.758913	0.165156	0.276845	0.672589	0.540637	0.636243	0.542383	0.148374	0.686017	0.148411	0.540097	0.578264	0.534768	0.989318	0.28971	0.785589	0.990444	0.342871	0.623292	0.622739	0.598087	0.957806	0.611774	0.663996	0.17244	0.876825	0.57343	0.270439	0.0696962	0.265691	0.229736	0.387814	0.251687	0.870945	0.204404
0.308542	ECM-receptor interaction(Kegg)	0.29714	0.393528	0.0145811	0.236648	0.0782292	0.588945	0.495386	0.721061	0.224003	0.104446	0.418116	0.648171	0.511868	0.673552	0.167099	0.638537	0.251858	0.00318162	0.185594	0.476122	0.267807	0.634432	0.56674	0.939375	0.849664	0.919602	0.165398	0.510888	0.88043	0.909497	0.603885	0.431979	0.67513	0.227336	0.1955	0.434912	0.468095	0.788384	0.718958	0.283887	0.424715	0.598854	0.270167	0.565188	0.790489	0.364408	0.105453	0.285758
0.309991	Regulation of Telomerase(NCI/Nature)	0.323125	0.164488	0.758164	0.749285	0.0176178	0.0833734	0.598043	0.0237436	0.63161	0.137719	0.966338	0.95823	0.731015	0.823587	0.721665	0.467841	0.00822924	0.777981	0.910959	0.0994209	0.672924	0.189518	0.718817	0.678859	0.793113	0.00386752	0.410252	0.386428	0.20763	0.685104	0.397514	0.00856196	0.821466	0.390229	0.766241	0.597201	0.906752	0.780595	0.145607	0.351497	0.401491	0.502751	0.110105	0.580671	0.27639	0.591949	0.0259531	0.690871
0.314962	Caspase cascade in apoptosis(NCI/Nature)	0.638763	0.910094	0.355502	0.554816	0.56289	0.423197	0.437635	0.542475	0.445887	0.271008	0.756163	0.63586	0.0488762	0.736139	0.883522	0.25359	0.644812	0.568763	0.636379	0.630257	0.405236	0.24883	0.529585	0.309176	0.756263	0.324615	0.434481	0.0485245	0.475671	0.730568	0.182148	0.533482	0.77794	0.950057	0.782185	0.606283	0.534111	0.282498	0.494123	0.379987	0.703996	0.3692	0.108733	0.527565	0.289414	0.186714	0.361295	0.773023
0.331356	signal transduction through il1r(BioCarta)	0.226543	0.711889	0.592611	0.888191	0.673376	0.843166	0.997678	0.889961	0.85614	0.488589	0.828039	0.825839	0.880234	0.957773	0.933228	0.830336	0.439774	0.0246186	0.925901	0.920166	0.13388	0.826496	0.376992	0.595608	0.828129	0.878279	0.171506	0.46327	0.176576	0.689371	0.85481	0.83195	0.929409	0.466267	0.893965	0.559365	0.432133	0.691053	0.19045	0.347776	0.813786	0.606872	0.0163	0.220503	0.571311	0.0891578	0.894926	0.816889
0.334861	Pentose and glucuronate interconversions(Kegg)	0.424393	0.385865	0.0524565	0.657469	0.756688	0.404619	0.816903	0.329061	0.418836	0.00743875	0.767092	0.881777	0.648813	0.375779	0.847809	0.346165	0.959348	0.496198	0.88193	0.165258	0.166245	0.731299	0.521069	0.410084	0.468956	0.770145	0.04123	0.648132	0.514705	0.371585	0.417338	0.883065	0.0612074	0.64959	0.412922	0.776745	0.324334	0.831351	0.24395	0.299356	0.197178	0.546638	0.665643	0.0584227	0.709735	0.734033	0.33472	0.678088
0.38911	TGF-beta receptor signaling(NCI/Nature)	0.512529	0.476391	0.159138	0.198861	0.39901	0.319139	0.788332	0.247027	0.95509	0.54003	0.688182	0.862262	0.487313	0.765045	0.807018	0.842724	0.518295	0.734121	0.353293	0.115928	0.646383	0.236146	0.628825	0.688112	0.125192	0.0622213	0.529826	0.485553	0.0644911	0.948217	0.578726	0.162627	0.0225568	0.0948782	0.82434	0.94525	0.488973	0.703921	0.207775	0.990416	0.335135	0.165949	0.183475	0.217876	0.394539	0.0801014	0.772384	0.314121
0.399818	BCR signaling pathway(NCI/Nature)	0.54145	0.377877	0.526511	0.120771	0.339038	0.116067	0.823018	0.0319267	0.874946	0.0413852	0.817791	0.601981	0.48366	0.647706	0.773013	0.0982709	0.348949	0.144279	0.344755	0.537543	0.705244	0.922971	0.0176217	0.705132	0.817919	0.165603	0.498238	0.323453	0.00352494	0.63785	0.688177	0.493481	0.908731	0.485835	0.590958	0.403648	0.61885	0.63263	0.631153	0.76091	0.488942	0.253806	0.309251	0.433267	0.214926	0.274331	0.645188	0.341446
0.40694	regulation of transcriptional activity by pml(BioCarta)	0.297841	0.766065	0.750484	0.318881	0.342911	0.073148	0.966491	0.381314	0.662294	0.850264	0.780728	0.916252	0.118178	0.9409	0.321335	0.443617	0.629353	0.135936	0.754796	0.588029	0.304883	0.719064	0.678546	0.96846	0.361094	0.26597	0.512151	0.305421	0.422592	0.239591	0.0803567	0.977996	0.92525	0.307498	0.28892	0.596625	0.813138	0.187862	0.437935	0.66503	0.0744216	0.466772	0.408155	0.677048	0.270151	0.519952	0.619861	0.955182
0.413319	Glycosphingolipid biosynthesis - ganglioseries(Kegg)	0.290275	0.0447038	0.328204	0.706087	0.822602	0.447136	0.237757	0.0501062	0.462199	0.865029	0.0254896	0.132359	0.307422	0.801331	0.181441	0.779847	0.974276	0.543207	0.664507	0.52509	0.187625	0.409306	0.096053	0.241712	0.106682	0.813698	0.639003	0.086896	0.33872	0.798398	0.460614	0.488955	0.842666	0.698348	0.825858	0.839976	0.71883	0.869221	0.976887	0.360831	0.635413	0.896263	0.740094	0.0954538	0.780759	0.960331	0.17971	0.751699
0.428545	Reelin signaling pathway(NCI/Nature)	0.352754	0.288993	0.00238762	0.221417	0.413497	0.342981	0.437261	0.777243	0.647716	0.17432	0.1807	0.813076	0.58674	0.145864	0.531936	0.575953	0.0326522	0.283573	0.0555702	0.408121	0.169783	0.217171	0.376636	0.328204	0.0987618	0.478766	0.690739	0.205609	0.145082	0.625204	0.36627	0.0740078	0.869632	0.788641	0.698994	0.865105	0.308154	0.48522	0.698645	0.681957	0.873732	0.950671	0.220611	0.229275	0.753699	0.226949	0.644009	0.242268
0.431715	IL1-mediated signaling events(NCI/Nature)	0.531468	0.248082	0.282976	0.415906	0.938685	0.818101	0.900383	0.339279	0.831991	0.232678	0.588464	0.58767	0.398946	0.415092	0.463295	0.362793	0.185778	0.0572254	0.124507	0.74183	0.449848	0.779612	0.664563	0.808521	0.260899	0.949171	0.292979	0.205624	0.496477	0.621581	0.241619	0.41606	0.885469	0.207791	0.95656	0.766251	0.0406478	0.244091	0.915004	0.717756	0.775107	0.855078	0.221482	0.0710106	0.637266	0.343166	0.526241	0.396371
0.446696	il12 and stat4 dependent signaling pathway in th1 development(BioCarta)	0.0861703	0.212336	0.0357906	0.569272	0.878838	0.618304	0.804831	0.925926	0.252469	0.818641	0.130258	0.704963	0.856812	0.201983	0.240365	0.393759	0.330722	0.720105	0.0988393	0.79155	0.0424632	0.389176	0.849626	0.654148	0.723141	0.736768	0.47182	0.0249872	0.340462	0.925921	0.63331	0.151869	0.306017	0.8574	0.756178	0.140096	0.140331	0.963337	0.782152	0.623669	0.805973	0.404437	0.338663	0.062893	0.207331	0.237759	0.779468	0.590447
0.448695	tnfr2 signaling pathway(BioCarta)	0.90182	0.549747	0.817337	0.649568	0.815796	0.670884	0.409751	0.671446	0.309451	0.432805	0.64963	0.584255	0.636924	0.535248	0.794163	0.49176	0.698185	0.41464	0.357106	0.63785	0.322712	0.246893	0.120384	0.770657	0.938823	0.957197	0.852016	0.143631	0.060224	0.950369	0.685768	0.152725	0.945681	0.894331	0.824082	0.839855	0.440742	0.688005	0.519039	0.195197	0.545148	0.302402	0.0144257	0.268555	0.755982	0.377054	0.456753	0.137915
0.524287	Trk receptor signaling mediated by PI3K and PLC-gamma(NCI/Nature)	0.474322	0.102062	0.0933739	0.245896	0.626471	0.371603	0.778068	0.0481573	0.752376	0.082198	0.646733	0.736333	0.73536	0.424092	0.803445	0.622024	0.176605	0.510731	0.0740619	0.540608	0.373505	0.37197	0.237632	0.991829	0.646846	0.690645	0.0550485	0.734433	0.944491	0.216359	0.390615	0.734973	0.480161	0.736417	0.980425	0.665605	0.623386	0.804208	0.725067	0.54743	0.361168	0.0176838	0.45687	0.109101	0.342118	0.00375558	0.931165	0.478933
0.526726	FGF signaling pathway(NCI/Nature)	0.280988	0.169069	0.147128	0.879378	0.255994	0.222286	0.62021	0.810442	0.732113	0.0556319	0.689733	0.265054	0.51921	0.0350158	0.395393	0.545053	0.756955	0.626428	0.0861056	0.273299	0.586673	0.946079	0.413607	0.292471	0.806413	0.0944753	0.215092	0.517593	0.930579	0.599395	0.72972	0.539006	0.313616	0.715294	0.346309	0.904857	0.529724	0.506456	0.877891	0.627696	0.584801	0.0553192	0.296164	0.268527	0.542662	0.0648542	0.404689	0.119167
0.529934	Hedgehog signaling pathway(Kegg)	0.0223739	0.808245	0.833045	0.706087	0.822602	0.447136	0.540839	0.421303	0.462199	0.865029	0.294661	0.353757	0.307422	0.16668	0.984297	0.145641	0.330976	0.543207	0.664507	0.52509	0.0165866	0.409306	0.59864	0.241712	0.831703	0.46528	0.639003	0.696913	0.131494	0.163624	0.460614	0.754151	0.115743	0.308285	0.485616	0.970524	0.415921	0.869221	0.0362593	0.741816	0.05884	0.624496	0.740094	0.287195	0.496664	0.960331	0.427726	0.200578
0.534957	Pancreatic cancer(Kegg)	0.0624614	0.596305	0.869107	0.182474	0.694776	0.694393	0.888748	0.512704	0.710821	0.487087	0.712297	0.416475	0.172427	0.333714	0.489279	0.951555	0.0885251	0.0553274	0.640644	0.683275	0.340085	0.950426	0.322004	0.239081	0.712395	0.835509	0.114993	0.671621	0.899161	0.32781	0.709113	0.390641	0.00163879	0.0603586	0.634169	0.728491	0.299052	0.903687	0.392418	0.736655	0.0331192	0.794423	0.541932	0.154649	0.80282	0.831158	0.731668	0.562508
0.535152	apoptotic signaling in response to dna damage(BioCarta)	0.616778	0.93171	0.250878	0.569272	0.120422	0.236636	0.553708	0.0520892	0.252469	0.0475255	0.501058	0.981048	0.266059	0.434175	0.660654	0.683042	0.551667	0.114374	0.459317	0.283235	0.286586	0.912913	0.625517	0.422046	0.723141	0.934838	0.809068	0.555563	0.771182	0.0699528	0.250781	0.316816	0.52453	0.8574	0.484456	0.518707	0.30806	0.146498	0.176197	0.329747	0.466801	0.404437	0.572123	0.369227	0.404164	0.673701	0.779468	0.939588
0.544641	Retinoic acid receptors-mediated signaling(NCI/Nature)	0.880201	0.0801931	0.0177362	0.441632	0.561353	0.716224	0.514545	0.976243	0.732404	0.0053446	0.382893	0.690919	0.705374	0.625187	0.568895	0.581229	0.259312	0.810858	0.275781	0.275813	0.357012	0.576101	0.989854	0.853824	0.100161	0.406666	0.885306	0.425652	0.451499	0.372765	0.0330394	0.293697	0.607888	0.921699	0.874471	0.781399	0.566348	0.551278	0.979853	0.266746	0.327042	0.635023	0.394843	0.193761	0.94368	0.321445	0.912095	0.806887
0.551719	Purine metabolism(Kegg)	0.226543	0.711889	0.592611	0.482574	0.673376	0.541452	0.651427	0.033905	0.565978	0.308915	0.535327	0.825839	0.694425	0.300971	0.743201	0.436589	0.868085	0.416708	0.826226	0.978832	0.477716	0.121672	0.739058	0.595608	0.695983	0.0341423	0.171506	0.693241	0.176576	0.293973	0.85481	0.709482	0.256036	0.262272	0.364917	0.559365	0.955829	0.691053	0.100625	0.183016	0.582143	0.423289	0.313693	0.558751	0.857489	0.298972	0.781908	0.200365
0.572536	rna polymerase iii transcription(BioCarta)	0.765295	0.873118	0.800104	0.425621	0.72633	0.156644	0.668768	0.322391	0.539462	0.387513	0.739523	0.952662	0.77575	0.570402	0.630152	0.0773103	0.773833	0.624479	0.513102	0.351918	0.228756	0.531025	0.433819	0.417899	0.739596	0.102969	0.720192	0.413175	0.780619	0.266853	0.537765	0.457746	0.104862	0.776458	0.11431	0.751749	0.966216	0.693626	0.936781	0.815972	0.335823	0.748345	0.146253	0.723271	0.40213	0.436861	0.13676	0.626678
0.575991	IL2-mediated signaling events(NCI/Nature)	0.542045	0.0398001	0.147128	0.350489	0.522959	0.441579	0.301074	0.540589	0.470793	0.652347	0.410444	0.265054	0.184304	0.770895	0.169664	0.368401	0.0389619	0.20677	0.402659	0.746967	0.586673	0.714438	0.0176491	0.571325	0.410607	0.471299	0.103927	0.18317	0.769843	0.764161	0.467712	0.671759	0.118219	0.0905668	0.681358	0.904857	0.676834	0.907011	0.39257	0.977012	0.376789	0.468313	0.433655	0.268527	0.164443	0.738072	0.818937	0.20572
0.576986	BMP receptor signaling(NCI/Nature)	0.770122	0.15834	0.0476857	0.395073	0.162903	0.623206	0.77967	0.317247	0.647716	0.303735	0.440573	0.672225	0.376338	0.271465	0.979497	0.383092	0.0326522	0.516208	0.507818	0.408121	0.529295	0.376433	0.714932	0.203097	0.440727	0.478766	0.46277	0.585294	0.380492	0.977664	0.36627	0.141098	0.0577271	0.926261	0.942857	0.9741	0.623328	0.917181	0.819643	0.953179	0.455423	0.155501	0.510278	0.124716	0.184283	0.129304	0.48306	0.0708323
0.595909	Tight junction(Kegg)	0.544943	0.0801317	0.764639	0.347472	0.623269	0.789032	0.69256	0.966074	0.20342	0.96369	0.295747	0.682081	0.573541	0.766791	0.0924997	0.501275	0.35402	0.126127	0.162639	0.670604	0.100073	0.00508132	0.37658	0.862123	0.465598	0.92829	0.467312	0.572296	0.84927	0.545125	0.0657397	0.0703759	0.672184	0.574961	0.613296	0.315528	0.398544	0.726768	0.38467	0.417713	0.23239	0.619099	0.628529	0.0138016	0.345809	0.575972	0.901648	0.463788
0.603251	Tryptophan metabolism(Kegg)	0.215385	0.301744	0.924352	0.360334	0.417696	0.670884	0.082905	0.448044	0.309451	0.432805	0.64963	0.584255	0.346912	0.789501	0.794163	0.758513	0.698185	0.158747	0.797313	0.388745	0.322712	0.486759	0.0430989	0.354905	0.43747	0.561356	0.550392	0.635928	0.707866	0.785304	0.685768	0.946513	0.843527	0.000358639	0.337755	0.456179	0.440742	0.882177	0.87422	0.702636	0.545148	0.526543	0.271491	0.487856	0.336685	0.377054	0.116364	0.713448
0.603787	HIF-1-alpha transcription factor network(NCI/Nature)	0.75507	0.670873	0.526511	0.34792	0.693845	0.242905	0.433433	0.266218	0.874946	0.0199933	0.371721	0.601981	0.800047	0.981419	0.773013	0.575563	0.46509	0.144279	0.828049	0.396667	0.705244	0.838161	0.814398	0.24106	0.817919	0.165603	0.498238	0.481755	0.109595	0.63785	0.0569813	0.185592	0.534685	0.0543577	0.729006	0.904248	0.833478	0.63263	0.82848	0.452319	0.320033	0.634522	0.676567	0.569628	0.31441	0.831413	0.279101	0.707394
0.634321	Axon guidance(Kegg)	0.885866	0.387427	0.921246	0.851877	0.569602	0.191875	0.849355	0.189501	0.700634	0.867367	0.964281	0.94917	0.463279	0.948617	0.418624	0.826293	0.385721	0.0723873	0.473792	0.35259	0.0480157	0.0363332	0.207206	0.86447	0.843231	0.582245	0.753874	0.278217	0.685968	0.986658	0.0849442	0.286777	0.931655	0.281159	0.780741	0.92871	0.100574	0.755872	0.052603	0.113147	0.327531	0.707435	0.345032	0.0242166	0.737485	0.509622	0.464767	0.672059
0.644894	Starch and sucrose metabolism(Kegg)	0.0744532	0.038387	0.687673	0.814322	0.55906	0.557329	0.196642	0.399422	0.573827	0.211574	0.800892	0.583966	0.806895	0.624725	0.887613	0.589245	0.831145	0.659522	0.965181	0.705958	0.248535	0.873214	0.0942048	0.747538	0.800958	0.138489	0.385513	0.463347	0.386563	0.889433	0.572099	0.781104	0.353195	0.465379	0.370112	0.811763	0.183208	0.744763	0.64306	0.238626	0.750286	0.795902	0.883911	0.249197	0.910357	0.523396	0.875911	0.891708
0.648794	cyclins and cell cycle regulation(BioCarta)	0.110569	0.272579	0.442697	0.518571	0.498414	0.75532	0.938067	0.15538	0.164878	0.944969	0.704896	0.381537	0.112596	0.702377	0.707454	0.863835	0.394005	0.0944815	0.910434	0.793694	0.389577	0.214752	0.47948	0.128395	0.941475	0.726768	0.0198537	0.761808	0.241176	0.461351	0.163287	0.454463	0.548785	0.504358	0.528436	0.985201	0.477046	0.948174	0.131879	0.585946	0.180666	0.0722561	0.51719	0.280867	0.404267	0.643306	0.49507	0.87383
0.651946	Signaling events mediated by Stem cell factor receptor (c-Kit)(NCI/Nature)	0.50367	0.381106	0.097894	0.238838	0.903817	0.177945	0.914376	0.0725568	0.615515	0.06381	0.91683	0.896425	0.85327	0.668998	0.679424	0.754028	0.727391	0.559468	0.298137	0.532263	0.292808	0.867976	0.174493	0.75738	0.9169	0.555269	0.231268	0.535463	0.742624	0.348293	0.960949	0.709393	0.315442	0.85438	0.858748	0.676767	0.432029	0.622629	0.653106	0.486778	0.749389	0.332304	0.36064	0.0992425	0.731767	0.122576	0.952306	0.27368
0.689086	oxidative stress induced gene expression via nrf2(BioCarta)	0.0104815	0.393528	0.568022	0.236648	0.0782292	0.209552	0.495386	0.474688	0.0093972	0.0313439	0.654748	0.185289	0.833716	0.911465	0.785154	0.638537	0.251858	0.31001	0.185594	0.476122	0.267807	0.634432	0.310101	0.802473	0.418215	0.404011	0.165398	0.225643	0.111347	0.375221	0.603885	0.431979	0.230987	0.512987	0.428316	0.858979	0.715638	0.788384	0.491262	0.283887	0.424715	0.598854	0.912373	0.565188	0.934331	0.60289	0.48254	0.755664
0.700508	hiv-1 nef: negative effector of fas and tnf(BioCarta)	0.747525	0.637584	0.247752	0.936588	0.279649	0.551314	0.502643	0.247027	0.175102	0.258808	0.796766	0.862262	0.0430665	0.452728	0.986761	0.709365	0.646399	0.316034	0.234173	0.763215	0.646383	0.702596	0.339741	0.798962	0.936565	0.49548	0.720641	0.181634	0.0644911	0.60605	0.578726	0.162627	0.898782	0.930566	0.915838	0.817428	0.488973	0.703921	0.207775	0.433074	0.335135	0.267833	0.0295255	0.478535	0.776484	0.139879	0.651209	0.578766
0.720746	er associated degradation (erad) pathway(BioCarta)	0.516318	0.393528	0.343827	0.52438	0.400591	0.588945	0.766197	0.474688	0.60563	0.265138	0.849607	0.864186	0.226433	0.380593	0.0615708	0.342789	0.466688	0.691296	0.391778	0.476122	0.267807	0.894922	0.960842	0.582732	0.65484	0.178082	0.429536	0.225643	0.99614	0.668729	0.0542067	0.227998	0.440487	0.227336	0.428316	0.858979	0.899812	0.526657	0.718958	0.578451	0.424715	0.0511837	0.270167	0.814145	0.150553	0.364408	0.105453	0.518427
0.73198	Circadian rhythm pathway(NCI/Nature)	0.658048	0.679497	0.198899	0.747063	0.626471	0.736495	0.563601	0.245104	0.392865	0.588279	0.812654	0.889112	0.465488	0.665406	0.453845	0.622024	0.512148	0.0802622	0.328384	0.321129	0.373505	0.37197	0.237632	0.961827	0.646846	0.452958	0.160227	0.232449	0.944491	0.659445	0.750731	0.734973	0.830188	0.234513	0.48274	0.92937	0.805268	0.379202	0.725067	0.30413	0.646809	0.467916	0.45687	0.644899	0.874507	0.582774	0.816741	0.679248
0.737292	Alpha-synuclein signaling(NCI/Nature)	0.769907	0.608338	0.111045	0.965547	0.0968862	0.472504	0.995191	0.157592	0.818437	0.894769	0.699646	0.538986	0.60639	0.375611	0.564974	0.54026	0.874518	0.621638	0.19977	0.0714018	0.435361	0.161214	0.424091	0.889335	0.528592	0.406772	0.757997	0.82968	0.272286	0.789439	0.493717	0.34369	0.558534	0.607806	0.252293	0.551091	0.639061	0.0992182	0.0328655	0.114824	0.492841	0.468417	0.0040012	0.248147	0.953217	0.287978	0.472394	0.936454
0.789667	Cell cycle(Kegg)	0.177183	0.73826	0.0770497	0.68437	0.70968	0.191875	0.849355	0.307406	0.430834	0.983357	0.112987	0.109667	0.463279	0.544725	0.895266	0.667336	0.671375	0.173502	0.632657	0.35259	0.564612	0.997547	0.113816	0.332418	0.964312	0.880909	0.0799577	0.665318	0.80488	0.713918	0.211004	0.945271	0.487272	0.0672275	0.282755	0.858729	0.441611	0.755872	0.102858	0.756173	0.327531	0.142841	0.493329	0.494325	0.306909	0.881527	0.938217	0.672059
0.819244	Canonical Wnt signaling pathway(NCI/Nature)	0.99761	0.226998	0.432043	0.335226	0.30821	0.583812	0.720791	0.128359	0.876819	0.056969	0.0541624	0.874969	0.317991	0.894682	0.267391	0.508265	0.259845	0.731638	0.0316432	0.332463	0.504175	0.166382	0.642941	0.374633	0.644527	0.599768	0.406858	0.0701392	0.415631	0.891186	0.136499	0.0736484	0.519538	0.163617	0.633893	0.667445	0.972243	0.246003	0.739137	0.624352	0.399863	0.687064	0.735251	0.0360325	0.350059	0.260466	0.929917	0.75644
0.868289	IL12-mediated signaling events(NCI/Nature)	0.564798	0.497746	0.0137151	0.424877	0.466687	0.362988	0.651614	0.36175	0.181934	0.680769	0.942173	0.387805	0.806668	0.477175	0.304867	0.784739	0.570491	0.539645	0.246502	0.901215	0.541374	0.779807	0.417017	0.808205	0.64485	0.336663	0.141201	0.111785	0.838865	0.819579	0.901319	0.184394	0.676838	0.934723	0.728366	0.521108	0.220376	0.355663	0.744091	0.510585	0.482563	0.468507	0.400161	0.149395	0.351191	0.708483	0.685449	0.0439454
0.88742	Valine, leucine and isoleucine degradation(Kegg)	0.0334378	0.549747	0.817337	0.360334	0.815796	0.291134	0.00681634	0.448044	0.309451	0.976613	0.437359	0.178082	0.346912	0.535248	0.794163	0.49176	0.292048	0.769912	0.797313	0.63785	0.322712	0.940183	0.120384	0.183331	0.246529	0.312494	0.550392	0.635928	0.707866	0.785304	0.095114	0.700776	0.126929	0.894331	0.154623	0.944029	0.850199	0.882177	0.87422	0.702636	0.258982	0.302402	0.476486	0.724346	0.902699	0.787492	0.679173	0.713448
0.894025	Toll-like receptor signaling pathway(Kegg)	0.330932	0.949374	0.919812	0.666182	0.240455	0.777709	0.469332	0.327078	0.798669	0.357632	0.984333	0.987388	0.646167	0.982288	0.405245	0.35523	0.723678	0.151432	0.91928	0.856003	0.264151	0.213115	0.306823	0.768478	0.764327	0.312851	0.861069	0.921514	0.738471	0.940876	0.160334	0.128086	0.197589	0.463682	0.989127	0.54602	0.95787	0.804332	0.0279345	0.580468	0.0834197	0.651109	0.369525	0.0272627	0.844813	0.552547	0.22494	0.939509
0.89817	sumoylation by ranbp2 regulates transcriptional repression(BioCarta)	0.70407	0.500146	0.750484	0.611004	0.0218246	0.645567	0.837671	0.381314	0.662294	0.37703	0.780728	0.754437	0.598256	0.7556	0.73349	0.443617	0.934316	0.380521	0.524027	0.0539913	0.304883	0.927825	0.878139	0.497474	0.184705	0.26597	0.512151	0.117606	0.230956	0.751153	0.279185	0.409945	0.79791	0.5994	0.28892	0.79372	0.60512	0.856287	0.243128	0.0536867	0.0744216	0.248598	0.63771	0.218854	0.873355	0.735201	0.822998	0.955182
0.926916	EPO signaling pathway(NCI/Nature)	0.861626	0.216628	0.151464	0.593128	0.845956	0.253836	0.818016	0.219003	0.509428	0.560473	0.646153	0.767091	0.22582	0.332506	0.639227	0.767374	0.128631	0.113927	0.483119	0.208251	0.607619	0.597211	0.488721	0.78054	0.646312	0.701645	0.13133	0.381739	0.472227	0.807414	0.758428	0.857616	0.410534	0.574349	0.411435	0.401169	0.746649	0.57787	0.919469	0.833336	0.631273	0.545197	0.0864214	0.121267	0.233069	0.415293	0.635782	0.40908
0.938428	Signaling events mediated by HDAC Class I(NCI/Nature)	0.956284	0.947045	0.0531551	0.484257	0.466093	0.529326	0.608566	0.355692	0.766552	0.925209	0.616643	0.543886	0.45842	0.652538	0.976507	0.431609	0.490081	0.373585	0.544782	0.570207	0.747842	0.185003	0.992855	0.957318	0.616842	0.696096	0.960737	0.309742	0.206789	0.244005	0.198202	0.171272	0.759459	0.313661	0.3409	0.649651	0.794355	0.291491	0.321959	0.0596041	0.288274	0.874833	0.989125	0.254843	0.31549	0.504075	0.488339	0.859234
0.969478	Sumoylation by RanBP2 regulates transcriptional repression(NCI/Nature)	0.834912	0.828351	0.35149	0.182474	0.147934	0.694393	0.463061	0.512704	0.710821	0.487087	0.712297	0.640181	0.172427	0.581756	0.298137	0.537738	0.567501	0.447787	0.416971	0.441006	0.340085	0.123745	0.986707	0.983847	0.511878	0.359635	0.586465	0.0595581	0.899161	0.959376	0.0268015	0.588536	0.96081	0.388442	0.851212	0.876976	0.880674	0.731605	0.595012	0.464503	0.292885	0.35768	0.897234	0.766034	0.404637	0.656493	0.969713	0.351963
0.970591	wnt signaling pathway(BioCarta)	0.995026	0.169069	0.747301	0.730593	0.0443583	0.222286	0.7711	0.259987	0.732113	0.332524	0.100319	0.40195	0.51921	0.892058	0.395393	0.117915	0.491091	0.839092	0.0861056	0.589803	0.586673	0.537704	0.413607	0.571325	0.689879	0.644977	0.384505	0.329461	0.646824	0.960107	0.243495	0.100974	0.447507	0.521055	0.681358	0.580203	0.95339	0.907011	0.787438	0.797713	0.584801	0.468313	0.0535639	0.0403083	0.267673	0.738072	0.697803	0.611403
0.975012	Presenilin action in Notch and Wnt signaling(NCI/Nature)	0.941587	0.565594	0.921246	0.68437	0.0995023	0.191875	0.715677	0.105487	0.430834	0.151804	0.450887	0.774566	0.463279	0.987307	0.00981705	0.308169	0.257311	0.813203	0.322606	0.689451	0.564612	0.0363332	0.496883	0.625031	0.733754	0.136639	0.542698	0.461702	0.685968	0.713918	0.0849442	0.0239604	0.223915	0.66831	0.61987	0.858729	0.998153	0.431601	0.568847	0.571224	0.535092	0.707435	0.345032	0.112538	0.191314	0.656321	0.618722	0.672059
0.977795	Apoptosis(Kegg)	0.427472	0.996919	0.652448	0.576127	0.227648	0.874442	0.398256	0.0372762	0.152253	0.429277	0.693112	0.632379	0.0834188	0.779974	0.758359	0.542701	0.613594	0.114236	0.304033	0.868066	0.516898	0.536017	0.826795	0.586458	0.961242	0.804593	0.667156	0.915671	0.628145	0.234497	0.150456	0.189107	0.419351	0.767925	0.479346	0.269903	0.265687	0.281477	0.345454	0.133602	0.660772	0.129026	0.625077	0.678146	0.838487	0.308297	0.751671	0.489002
0.980456	inactivation of gsk3 by akt causes accumulation of b-catenin in alveolar macrophages(BioCarta)	0.983029	0.82762	0.737722	0.902238	0.138902	0.253836	0.912845	0.129709	0.76073	0.154684	0.767753	0.767091	0.572496	0.916246	0.758026	0.272855	0.128631	0.436329	0.338862	0.899901	0.607619	0.761697	0.781649	0.78054	0.646312	0.701645	0.821409	0.381739	0.836594	0.993358	0.276995	0.099673	0.54789	0.385216	0.577397	0.878053	0.853532	0.57787	0.632101	0.497689	0.937785	0.694371	0.0864214	0.121267	0.233069	0.555265	0.635782	0.809189
0.989546	IL27-mediated signaling events(NCI/Nature)	0.789984	0.0216779	0.355502	0.554816	0.871527	0.423197	0.949264	0.351803	0.445887	0.993315	0.400811	0.128748	0.787554	0.736139	0.422341	0.460901	0.462678	0.568763	0.9278	0.41326	0.405236	0.24883	0.529585	0.309176	0.756263	0.324615	0.210744	0.133108	0.810557	0.504026	0.786397	0.208911	0.429232	0.299871	0.925574	0.422136	0.343894	0.477662	0.494123	0.966155	0.919783	0.764543	0.888871	0.172548	0.289414	0.0895329	0.958373	0.40563
0.996003	cell cycle: g1/s check point(BioCarta)	0.531468	0.645251	0.160795	0.857908	0.00856867	0.496185	0.972392	0.339279	0.520254	0.782803	0.588464	0.89075	0.206634	0.990416	0.63034	0.577621	0.482544	0.0572254	0.99178	0.348708	0.449848	0.571661	0.664563	0.484884	0.945516	0.658435	0.131913	0.848099	0.496477	0.407654	0.517726	0.148048	0.446585	0.400455	0.687963	0.984436	0.930816	0.916773	0.209536	0.491207	0.28712	0.516513	0.55035	0.66261	0.637266	0.202129	0.845717	0.985643
0.996319	multi-step regulation of transcription by pitx2(BioCarta)	0.958685	0.619007	0.505695	0.576127	0.227648	0.322922	0.579386	0.274057	0.628497	0.030569	0.541529	0.462486	0.766698	0.97463	0.622186	0.349858	0.613594	0.114236	0.0923601	0.728694	0.160654	0.536017	0.680255	0.853745	0.908721	0.804593	0.43501	0.76562	0.765929	0.996329	0.345442	0.307249	0.722171	0.55937	0.303246	0.715082	0.937022	0.786329	0.217443	0.446709	0.42782	0.722845	0.461621	0.196826	0.400875	0.760475	0.751671	0.650558
0.996894	regulation of eif2(BioCarta)	0.294948	0.582115	0.582333	0.425621	0.72633	0.523282	0.368864	0.588546	0.539462	0.387513	0.249579	0.512702	0.77575	0.570402	0.840647	0.240743	0.532336	0.624479	0.513102	0.653075	0.228756	0.847023	0.932796	0.885827	0.914621	0.59148	0.720192	0.413175	0.780619	0.864922	0.537765	0.231456	0.266653	0.415105	0.612773	0.50314	0.829959	0.921363	0.554666	0.815972	0.71671	0.748345	0.344153	0.432367	0.666726	0.697567	0.329013	0.85619
0.997296	mTOR signaling pathway(NCI/Nature)	0.531468	0.830366	0.437137	0.653084	0.240985	0.0773222	0.373809	0.693693	0.831991	0.116011	0.945479	0.962876	0.967913	0.94103	0.777582	0.362793	0.094635	0.646133	0.401636	0.74183	0.449848	0.779612	0.664563	0.484884	0.748396	0.128844	0.530204	0.636277	0.90729	0.814617	0.830563	0.735794	0.885469	0.849653	0.687963	0.438941	0.685843	0.415661	0.820468	0.491207	0.945067	0.332146	0.114938	0.468855	0.902201	0.826999	0.526241	0.396371
0.998327	Signaling events mediated by HDAC Class II(NCI/Nature)	0.955448	0.268669	0.825115	0.289219	0.310482	0.765206	0.739601	0.812986	0.786658	0.767737	0.905643	0.560092	0.435768	0.935466	0.902385	0.912812	0.682973	0.478782	0.701643	0.559496	0.627504	0.191031	0.964591	0.47105	0.140125	0.59799	0.951343	0.434063	0.20695	0.710667	0.00597116	0.16674	0.854361	0.624346	0.476291	0.75213	0.279576	0.78109	0.720132	0.125834	0.474336	0.326261	0.463775	0.704728	0.819076	0.50769	0.574366	0.85908
0.999487	segmentation clock(BioCarta)	0.987796	0.887845	0.886919	0.900977	0.403495	0.563001	0.842359	0.101581	0.587631	0.348698	0.591598	0.939076	0.720232	0.879083	0.499545	0.147116	0.795539	0.712072	0.54572	0.825758	0.491117	0.278729	0.771426	0.89485	0.742313	0.753483	0.378437	0.719079	0.672123	0.994519	0.303656	0.104719	0.767733	0.290647	0.236786	0.61537	0.96492	0.72569	0.134349	0.593182	0.962383	0.648364	0.52912	0.41824	0.62247	0.673889	0.814912	0.717022
[truncated: 97 more columns]
